# Supplementary material for: Small molecule inhibitors of 15-PGDH exploit a physiologic induced-fit closing system
Source: Nat Commun. 2023 Feb 11;14:784. doi: 10.1038/s41467-023-36463-7 (PMC9922282; doi:10.1038/s41467-023-36463-7)
Supplement: Supplementary file 6 — Source Data [file 41467_2023_36463_MOESM6_ESM.xlsx]

## Sheet: Fig 5a
Fig 5a: Melting Temperatures				SW209415
		Control		Wild Type PGDH												F185A PGDH												Y217A PGDH												F185A + Y217A Double Mutant PGDH
	Temperature	NADH	NADH	PGDH	PGDH	P+N	P+N	P+20um415	P+20um415	P+40um415	P+40um415	P+2-415+N	P+2-415+N	P+4-415+N	P+4-415+N	PGDH	PGDH	P+N	P+N	P+20um415	P+20um415	P+40um415	P+40um415	P+2-415+N	P+2-415+N	P+4-415+N	P+4-415+N	PGDH	PGDH	P+N	P+N	P+20um415	P+20um415	P+40um415	P+40um415	P+2-415+N	P+2-415+N	P+4-415+N	P+4-415+N	PGDH	PGDH	P+N	P+N	P+20um415	P+20um415	P+40um415	P+40um415	P+2-415+N	P+2-415+N
	25	11.5	12.9	11.2	9.84	15.4	22.4	10.7	10.5	12.2	-5.77	15.4	16	13.1	15.3	17.7	19.1	18.5	19.6	16.5	14.3	15.8	17	15.8	18.1	16.6	17.7	15.2	13.8	15.8	18.5	18.4	17.3	13.2	14.5	18.7	17.2	17	18.7	37.1	30.3	33.2	35.8	32.4	28.6	25.5	34.1	33.5	32.5
	25.5	25	27.9	24.3	21.3	33.4	48.6	23.1	22.7	26.4	-12.5	33.3	34.6	28.3	33.2	38.2	41.5	40.1	42.5	35.7	31	34.2	36.9	34.3	39.2	36	38.4	33	29.9	34.3	40	39.8	37.5	28.5	31.3	40.6	37.2	36.9	40.5	80.3	65.6	71.8	77.6	70.2	61.9	55.3	73.8	72.6	70.4
	26	23.1	25.8	22.5	19.7	30.8	44.9	21.3	21	24.4	-11.5	30.7	31.9	26.1	30.6	35.3	38.3	37	39.2	33	28.6	31.5	34.1	31.7	36.2	33.3	35.5	30.5	27.6	31.7	37	36.8	34.6	26.3	28.9	37.5	34.3	34.1	37.4	74.2	60.5	66.3	71.6	64.8	57.1	51.1	68.1	67	65
	26.5	23.1	25.8	22.5	19.7	30.8	44.9	21.3	21	24.4	-11.5	30.7	31.9	26.1	30.6	35.3	38.3	37	39.2	33	28.6	31.5	34.1	31.7	36.2	33.3	35.5	30.5	27.6	31.7	37	36.8	34.6	26.3	28.9	37.5	34.3	34.1	37.4	74.2	60.5	66.3	71.6	64.8	57.1	51.1	68.1	67	65
	27	23.1	25.8	22.5	19.7	30.8	44.9	21.3	21	24.4	-11.5	30.7	31.9	26.1	30.6	35.3	38.3	37	39.2	33	28.6	31.5	34.1	31.7	36.2	33.3	35.5	30.5	27.6	31.7	37	36.8	34.6	26.3	28.9	37.5	34.3	34.1	37.4	74.2	60.5	66.3	71.6	64.8	57.1	51.1	68.1	67	65
	27.5	23	25.6	22.3	19.4	30.6	44.8	21.1	20.7	24.1	-12.6	30.4	31.7	26	30.6	35.1	38.3	36.9	39.1	32.7	28	31.4	33.8	31.5	36	33.1	35.4	30.3	27.5	31.5	36.8	36.9	34.5	26.1	28.6	37.3	34.1	34	37.5	74.1	60.3	66.2	71.6	64.8	57	50.6	67.9	66.8	64.9
	28	23	26.9	22.8	20.7	31.8	44.9	22.3	22.2	25.8	-6.35	32.1	32.8	26.9	30.7	35.9	38.3	37.4	39.9	34.1	31.4	32.4	35.6	32.7	37.3	34.2	35.5	31.4	27.8	32.6	38.1	36.5	35	27.6	30.5	38.3	35.3	34.7	37.1	74	61.6	67	72	65.1	57.7	53.5	69.1	67.7	65.6
	28.5	24.5	29.8	25.7	24.8	35.3	45.9	26	26.6	30.2	8.55	35.9	36.4	29.2	31.8	39.3	39.2	38.7	42.2	38.2	38	34.6	40	35.7	40.5	37.3	37	34.3	29.3	35.2	40.5	34.4	35.7	30.5	34.8	41.6	37.9	36.6	36.6	76.8	66.2	68.8	72.6	65.5	58.3	59.4	71.8	69.7	66.1
	29	27.6	33.4	30.3	30.2	39.3	48.5	30.5	31.6	35	22	39.9	40.7	32.4	33.8	45	41.6	41	44.9	43.6	43.4	36.3	44.3	39.4	43.8	41	39.5	38.9	32.2	38.6	41.8	30.7	34.6	31.6	38.5	45.4	41	38.6	36.4	83.2	73.3	71.8	73	66.7	57.6	64.5	74.2	72.2	65.5
	29.5	31.2	38.3	34.8	36.3	42.8	51.8	34.4	36	39	32.5	44.1	45.2	35.8	35.9	52.4	46.2	43.7	47.6	48.3	48.1	38.5	48.4	43.3	47.8	44.9	41.7	45.2	34.7	41.9	42.3	26.6	31.6	30	40.6	48.8	43.7	40.8	36.6	92.9	80.1	75.5	74.2	68.7	57.9	68.7	75.9	75.4	65.1
	30	35.8	42.4	37.8	40	44.8	52.9	35.6	37.1	39.5	34.8	45.6	48.1	37.8	37.2	57.4	49.3	44.2	48.2	49.8	47.7	37.9	48.5	44.5	49.2	46.5	42.1	50	34.7	41.9	39.9	19.1	23.8	23.1	37.5	48.5	42.8	41.2	35.7	103	81.7	74.4	71.7	67.3	55.4	65.9	70.6	73.4	61.3
	30.5	36	44.5	38.4	40.1	44.4	52	33	34.3	35.2	28.9	43.8	48.2	38	37.9	59.5	50.4	42.7	46.5	48.3	41.6	33.4	43.5	42.9	47.2	45.2	41.9	51.2	32.4	39	33	8.47	10.9	10.1	29.2	45.2	39.3	39.4	34.1	111	81.1	70.7	67.7	63.2	50.1	56	59.5	68.9	56
	31	30.3	44.6	35.5	37.4	42.8	51.7	27.9	28.3	28	20.7	40.7	46.6	37	38.2	58.9	51.8	40.5	45	44.4	33.9	29.5	37.1	39.8	44.4	43.4	41.6	49.6	28.2	34.8	25.4	0.96	-2.13	-4.78	18.8	41.6	36.3	37.4	33.7	115	79.6	69.2	68.2	60.7	47.8	46.2	50.7	67.3	55.1
	31.5	22.5	42.2	29.7	31.5	39.3	49.7	21.8	20.5	20.5	13.6	36.6	43.7	34.8	37.7	54	51.5	37.2	44.3	38.5	26.4	26.8	30.9	36.6	40.8	41.6	39.6	44.9	21.9	30	20.1	-2.33	-11.3	-16.3	8.24	37.7	33.4	35.7	33.6	113	74.2	67.7	70	59.1	48.5	37.4	44.5	65.7	57.9
	32	13.7	38.4	23.3	24.4	35.3	46.8	15.9	13.2	13.7	9.03	32.9	40.6	32.5	36.7	46.9	48.7	33.1	43.5	33	20.3	24.2	25.3	33.5	37.5	39.8	38	37.8	15.4	25.7	16.9	-3.33	-16	-23.5	-0.339	34.8	31	33.7	33.9	108	67.5	65.5	71.3	56.7	49.4	29.9	39.3	63.6	62
	32.5	2.97	35	17	17.8	32.6	46.3	10.6	6.9	8.58	7.07	30.5	38.2	31.1	35.7	40.8	45.3	30.1	43.7	29	17.2	22.6	21.9	31.7	36.1	39.3	38	29.2	9.74	23.2	15.6	-1.89	-17.1	-27	-6.62	33.5	30.7	32.7	35.3	98.8	62.2	64.9	74.3	54.2	49.7	26.2	37.3	63.8	67.8
	33	0.306	32.4	11.9	12.6	30.9	46.9	6.9	2	6.2	8.65	29.5	37.7	30.2	34.7	35.6	41.9	28.6	44.7	26.1	16.8	23.1	21.8	31.7	36.4	40.4	38.2	19.6	4.54	21.5	17.9	0.869	-14.5	-25.8	-10.6	33.5	32	33.3	37.2	86.7	55.9	64.8	75.4	51.5	48.4	25.2	38.8	65.2	73.8
	33.5	6.92	30.4	7.86	7.77	29.6	45.9	3.81	-1.42	4.79	11.8	29.6	38.1	29.5	33.9	30.7	37.3	27.6	44.7	24.6	18.2	22.6	22.4	32.6	37.2	41.4	38.1	10.1	-0.642	20.1	22.1	1.45	-9.56	-21.8	-12.2	33.8	33.4	33.9	38.6	74.5	49.1	62.2	71.5	46.1	43.8	24.1	38.8	65.1	76.8
	34	13.3	29.5	3.84	3.34	29.7	44.1	0.0643	-5.06	2.11	13.1	30.5	38.7	29.3	33	27.3	31.9	26.2	43.6	22.5	19.1	20.6	22.2	33.8	38	42	39.1	0.599	-6.68	18	24.2	-1.74	-6.9	-20.4	-13.8	34.3	34.5	34.4	39.6	62.6	43.2	57.7	66	37.1	35.6	21.7	35.5	64.9	76.8
	34.5	19.9	29.4	-1.22	-1.9	30.5	41.6	-4.6	-10.5	-1.87	11.2	31	39	29	32	23.7	26.1	24.8	41.5	18.8	17.8	17.6	21.4	34.7	37.9	42.2	39.4	-9.26	-14.3	13.8	24.1	-8.58	-9.25	-22.9	-18.7	34.2	35.1	34.9	40	49.4	35.4	52.1	58.8	26.8	25	16.8	30.1	63.9	75
	35	27.5	29.2	-7.4	-8.25	30.3	37.8	-10.1	-16.7	-7.48	7.15	31.2	38.8	28.4	31.1	19.3	20.4	24.3	38.5	15	15.9	14.5	19.9	35	37.3	41.4	38.6	-19.7	-22.9	8.22	23.4	-18	-14.1	-27.8	-25.7	34.2	35.6	35.6	40	36.7	26.3	45.6	49.4	16.2	14.5	10.3	23.4	62.6	72.9
	35.5	30.5	28.9	-15.5	-16.3	29	32.8	-18	-24.4	-15.6	-0.288	31.1	37.7	27.9	29.9	14.6	13.7	22.1	34.8	10.6	12.4	10.4	16.5	35	35.9	40.2	37.1	-30.5	-33.1	1.86	20.3	-30	-23	-35.6	-35.5	34.2	35.6	35.6	39.2	24.4	16.1	37.1	39.7	3.91	3.63	2.02	14	60.5	70.2
	36	28.9	28.9	-25.2	-25.6	26.7	27.1	-27.3	-33.8	-25.6	-10.9	30.4	36.1	27.2	28.3	9.31	6.43	18.4	30.6	5.16	6.64	5.5	12	34.4	33.9	38.9	35.3	-42.4	-45.1	-5.25	14.2	-44.6	-37.5	-47.3	-49.8	33.8	34.7	35.6	37.4	11.5	3.71	27.1	29.8	-8.89	-7.15	-8.26	2.47	57.4	66.6
	36.5	28.2	28.9	-35.4	-35.8	23.8	22.5	-37.4	-43.7	-36.3	-22.2	29.3	34.5	26.3	27.1	3.99	-0.316	15.2	25.9	0.62	1.14	0.976	7	32.8	32.4	37.3	33.3	-56.1	-57.2	-12	7.75	-60.3	-54.3	-61	-66.4	33.4	34	35.4	35.7	-1.23	-8.83	16.7	18.3	-20.6	-16.9	-18.5	-8.73	54.1	62.6
	37	27.6	28.6	-46.4	-47	20.2	18.2	-49.4	-54.1	-48.7	-33.8	28.5	32.7	25.6	25.9	-1.07	-6.44	11.4	21.2	-2.81	-3.7	-3.54	1.13	31.5	31.2	35.8	32	-71.6	-69.9	-18.1	0.975	-76.7	-72	-75.8	-84.2	32.8	33.4	34.8	34.4	-13.1	-20.6	5.24	6.32	-32.5	-27	-28.9	-19.6	51	58.8
	37.5	27.3	28.3	-58.7	-59.8	16	13.3	-62.8	-66.3	-62.6	-47	27.5	31.4	24.8	24.5	-6.55	-12.7	5.85	16.5	-7.26	-9.97	-9.03	-5.64	30.5	30	34.8	30.7	-88.5	-84.9	-24.4	-7.6	-95	-92.7	-92.6	-104	31.9	32	34	32.6	-24.5	-33.2	-7.95	-5.78	-44.7	-37.7	-39.9	-31.3	47.3	54.4
	38	27.4	27.9	-71.9	-74.6	11.7	9.23	-76.4	-79.6	-77.7	-60.8	26.3	30.1	24.2	23.8	-12.3	-18.6	0.407	11	-12.5	-16.1	-14.9	-12.5	28.9	28.7	33.4	29.2	-107	-102	-31.6	-17.3	-115	-114	-111	-125	31.4	30.4	33.2	30.7	-35.3	-45	-22.4	-19	-55.9	-47.2	-50	-42.6	43.8	49.6
	38.5	27.5	27.3	-86.2	-90.5	7.19	5.42	-91.4	-94	-94.3	-75.5	25.2	28.6	23.9	23	-18.1	-24.5	-5.05	5.19	-18.2	-22.2	-20.7	-19.3	27.1	27.6	31.9	27.8	-129	-119	-39.9	-27.7	-135	-137	-131	-146	31.1	29.2	32	29.7	-45.3	-55.6	-37.8	-34	-66.5	-55.8	-58.7	-52.6	40.6	45.2
	39	27.7	26.8	-103	-109	1.75	0.375	-109	-111	-113	-92.9	24.5	27.6	22.9	21.9	-24.9	-31.1	-12	-1.03	-24.6	-29.9	-27.5	-26.9	25.3	25.8	30.5	25.8	-152	-140	-50.6	-40.8	-158	-161	-151	-170	30.2	28	30.5	28.5	-54.5	-66.3	-55.5	-51.1	-77	-64.8	-67.9	-62.6	36.7	41
	39.5	27.7	26.3	-122	-130	-4.39	-5.15	-128	-129	-134	-112	23.9	26.8	21.9	21	-32.6	-38.1	-20.1	-8.14	-32	-38.8	-34.6	-34.9	23	23.2	28.8	23	-176	-162	-63.8	-56.6	-183	-186	-173	-195	29.2	26.2	29.4	26.8	-62.2	-76.4	-75.6	-70.8	-86.2	-72	-76.3	-72	32	35.8
	40	26.6	25.7	-142	-152	-10.9	-10.8	-148	-149	-156	-133	23.2	25.3	21.1	20	-40	-45.2	-28.7	-16.3	-39.5	-47.5	-40.9	-42.6	19.9	20.2	26.8	20.5	-201	-184	-79.4	-74.5	-207	-209	-194	-220	28.2	25.1	27.6	25.5	-67	-83.8	-97	-92	-93.5	-76.7	-82.2	-78.4	27.1	30
	40.5	25.4	25.3	-163	-175	-18.2	-17.8	-170	-169	-180	-155	23	24.2	19.9	18.8	-47	-51.9	-38.2	-25.5	-46.6	-55.8	-46.9	-50.1	16.9	17.3	25	18.5	-226	-206	-98.4	-95.6	-231	-231	-214	-244	26.7	24.9	25.6	24.5	-68.2	-88.5	-119	-114	-98.5	-79.8	-86.6	-81.4	21.7	24.1
	41	24.5	25.3	-186	-200	-26.5	-25.6	-193	-191	-204	-177	23.2	23.5	18.8	18	-54.2	-58.4	-48.6	-35.6	-53.3	-63.5	-52.1	-57.4	13.9	14.3	22.9	16.4	-249	-228	-121	-121	-253	-252	-233	-266	25.1	24.6	24.2	23.3	-65.8	-90.6	-142	-137	-101	-81	-89.4	-81.8	15.3	17.3
	41.5	23	25.1	-209	-224	-35.9	-33.2	-216	-212	-227	-198	22.8	22.5	18.9	17.4	-60.1	-64.2	-59.2	-46.6	-59.4	-69.5	-55.5	-63.4	11.1	10.8	20.2	14.5	-269	-246	-147	-149	-271	-268	-248	-285	23.9	23.9	23.4	22.4	-59.8	-89.9	-164	-157	-101	-79	-88.7	-77.8	8.15	9.77
	42	21.7	24.8	-230	-248	-47	-42.3	-237	-233	-249	-217	21.7	21.7	18.7	16.7	-64.8	-68.9	-70.9	-58.8	-64.8	-73.9	-58.4	-68.1	7.83	7.58	17.4	12.2	-285	-260	-179	-181	-284	-280	-257	-298	22.7	23.6	22.4	21.3	-51.1	-86.4	-183	-175	-99	-75	-85.2	-71.2	0.491	2.12
	42.5	21.4	24.6	-251	-270	-59.5	-53.2	-257	-253	-268	-232	21.1	21.7	18.1	16.7	-69.1	-72.9	-83.1	-71.2	-68.7	-76.6	-61	-72.1	4.67	4.71	14.4	9.62	-295	-270	-214	-218	-291	-287	-259	-306	21.1	22.8	21.7	20.3	-42.3	-80.8	-198	-190	-94.5	-70.4	-80.3	-63.8	-7.98	-6.21
	43	21.3	24.1	-268	-287	-74.4	-65.4	-271	-268	-282	-240	20.7	21.6	18.3	16.5	-72	-75.7	-94.4	-82.6	-70.8	-77.6	-61.8	-73.9	1.74	1.28	11.1	6.73	-297	-273	-253	-258	-290	-285	-253	-305	19.8	21	21.3	19.2	-34.2	-73.5	-206	-199	-87.3	-63.9	-72.7	-55.2	-17.1	-14.9
	43.5	21.2	23.5	-278	-298	-91.6	-79.2	-279	-277	-289	-239	19.9	21.4	18.2	16.2	-72.6	-75.8	-105	-92.7	-71.3	-76.2	-62	-73.7	-1.58	-2.83	8.06	3.89	-290	-268	-293	-299	-279	-274	-237	-294	18.2	18.9	20.2	18.1	-26.4	-64.2	-205	-199	-77.8	-55.7	-63.1	-45.6	-26.9	-24
	44	21.2	22.7	-280	-301	-112	-96.3	-278	-280	-288	-228	19.4	21.4	17.1	15.9	-71.6	-73.5	-114	-101	-69.7	-72.9	-61.9	-71.9	-5.32	-6.9	5.01	0.929	-275	-255	-332	-339	-259	-256	-214	-275	16.5	17.3	18.6	17.1	-19.1	-53.2	-197	-189	-66	-46.8	-52.8	-36.6	-37.6	-34.3
	44.5	21	22.1	-273	-294	-135	-116	-269	-273	-276	-207	19.7	21.3	16.6	15.7	-68.8	-69.5	-120	-107	-66.5	-67.6	-59.9	-68	-9.15	-11.2	1.67	-2.08	-251	-235	-367	-377	-232	-229	-186	-247	15.4	15.7	17.4	16.5	-12.1	-41.8	-180	-172	-52.6	-37.3	-41.6	-27	-49	-46.1
	45	20.3	21.7	-257	-278	-163	-138	-252	-257	-255	-177	19.5	20.8	16.4	15.2	-64.2	-63.8	-122	-110	-62.2	-60.7	-56.1	-61.9	-13.4	-16.5	-1.51	-5.25	-222	-209	-395	-407	-199	-196	-155	-214	14.6	14.2	16.7	16	-4.78	-30.2	-156	-146	-38.8	-26.9	-29.6	-16.1	-61.6	-59.2
	45.5	19.5	21.7	-232	-252	-194	-164	-227	-234	-227	-145	19.1	20.4	15.6	15.2	-58.1	-56.7	-120	-109	-56.7	-52.9	-51.3	-55	-18.5	-22.3	-4.82	-8.26	-187	-177	-413	-426	-164	-163	-123	-178	13.6	13.7	15.9	15.7	3.36	-18.1	-128	-118	-25.6	-17.1	-18.6	-6.11	-76	-74.2
	46	19.2	21.7	-201	-218	-228	-194	-196	-203	-193	-112	18.8	20.2	14.9	15.4	-50.8	-48.9	-114	-104	-50.3	-44.7	-44.8	-47.2	-24.1	-27.6	-8.88	-12.1	-151	-144	-418	-432	-129	-128	-94	-141	13	13.4	15.9	15.8	11.9	-6.6	-98.8	-89.3	-13.4	-8.23	-8.01	2.92	-91.5	-90.5
	46.5	18.9	21.7	-167	-180	-265	-224	-162	-168	-156	-82.1	18.8	20.3	14.9	15.5	-43.3	-41.8	-103	-94.1	-43.9	-36	-37.1	-39.2	-30.4	-33.3	-13	-16.4	-115	-110	-407	-422	-94.7	-94.9	-67.2	-106	12.4	12.7	16.7	15.6	20.3	3.31	-70.2	-63.2	-2.66	-0.89	1.67	11.9	-107	-107
	47	18.8	21.8	-132	-141	-303	-256	-127	-133	-119	-55.4	19	20.4	14.9	16	-35.7	-34.5	-89.7	-80.8	-37.5	-27.2	-29.4	-31.5	-37.4	-40	-17.7	-20.6	-81.8	-77.8	-381	-395	-64.1	-65.3	-43.3	-73.6	11.6	12	17.2	15.8	28.1	12.7	-44.7	-40.6	6.66	5.7	9.67	19.7	-125	-125
	47.5	19.4	22.1	-97.8	-102	-339	-286	-94.3	-98.1	-84.7	-32.6	19	20.5	14.6	16.4	-28	-26.8	-74.3	-65.8	-30.9	-18.5	-21.9	-23.8	-44.9	-47.2	-23.4	-24.9	-51.9	-49.4	-341	-353	-37.2	-38.4	-22.5	-45.4	11	11.2	17.1	16.2	35.6	21.5	-22.7	-21.9	14.8	12.1	16.6	25.2	-143	-142
	48	19.6	21.9	-68.6	-70.1	-372	-312	-64.9	-67.6	-54.2	-13.4	19	20.3	14.5	16.3	-22.3	-20.1	-59.3	-51	-25.3	-10.8	-15	-17	-53.2	-55.1	-29.6	-30.3	-27.7	-27.1	-290	-301	-14.9	-15.6	-5.17	-22.3	10.6	9.77	16.9	16.3	41.9	27.1	-5.47	-6.77	21.6	17.1	22	30.1	-160	-159
	48.5	19	21.1	-44.8	-44.2	-397	-332	-41.5	-43.2	-29.5	2.78	19.2	19.7	14.6	16.1	-18.4	-14.8	-47.1	-37.2	-20.6	-4.66	-9.48	-11.6	-62.6	-64.9	-35.9	-35.8	-9.62	-9.77	-234	-244	2.54	1.78	8.82	-5.06	9.75	8.26	16.6	16.5	45.9	30.6	6.65	5.43	27.8	21.4	25.4	34.5	-176	-174
	49	18.7	20.6	-24.9	-22.9	-410	-343	-23.1	-23.7	-9.95	15.7	18.7	18.8	14.1	16.1	-14.5	-9.99	-36.3	-25.8	-15.8	0.00727	-4.95	-6.88	-73.1	-75.9	-42.9	-41.4	4.62	4.25	-177	-185	16.2	14.4	19.7	7.26	8.22	6.97	15.2	16.5	48.7	34.7	15.8	15.4	32.9	25.8	28.6	37.5	-191	-188
	49.5	18.3	19.9	-10.7	-7.15	-408	-342	-8.43	-8.61	4.51	25.9	17.4	17.8	13.2	15.8	-11.4	-6.37	-27.2	-17.5	-11.7	3.03	-1.08	-2.72	-85.1	-87.7	-50.2	-47.9	15.4	14.2	-123	-130	26.3	23.3	27.3	16	6.18	4.91	13.6	15.7	50.7	37.2	22.6	22.9	36.3	28.4	31.2	39.8	-201	-197
	50	17.1	18.9	-1.38	4.21	-391	-328	2.45	2.5	14.5	33.7	16.2	17	13	15.4	-9.72	-4.17	-21	-11.6	-9.07	4.49	1.73	-0.376	-98.1	-100	-57.6	-55.3	22.6	20.8	-77.6	-85.3	33.1	28.8	32.5	21.4	3.61	2.52	12.5	14.9	51.4	37.5	26.5	28.4	39.2	29.6	32.4	41.8	-205	-199
	50.5	16.7	18.3	5.74	14	-358	-300	10.8	11.6	22.2	39.4	15.2	16.7	12.7	15.4	-7.34	-2.51	-16.3	-7.14	-6.54	6.01	4.28	1.6	-111	-114	-65.7	-63.3	28.3	27	-40.3	-48.9	39.1	32.4	36.2	26.1	0.795	0.16	11.5	14.2	52.2	38.9	29.6	33.1	41.8	31.4	34.6	43.5	-199	-193
	51	16.5	18.5	10.6	21.9	-310	-260	18.2	19.3	29	43.8	13.9	16.5	12.1	15.4	-4.54	-0.853	-11.6	-3.87	-3.94	7.81	6.74	4.65	-123	-126	-74.6	-71.9	34	32.2	-11.3	-20.7	44	35.3	39	31.2	-2	-2.75	10.5	13.1	53.6	40.7	32.8	36.7	44	32.6	37.7	45.1	-185	-178
	51.5	15.9	18.8	13.7	27.6	-255	-211	24.7	25.7	33.9	47.2	13.1	16.1	11.5	14.9	-2.69	0.793	-8.39	-1.23	-1.75	9.55	8.71	7.02	-134	-137	-84.5	-81.9	38.3	35.5	9.25	-1.85	47.1	38.5	41	36	-4.26	-5.85	9.81	12.1	54.8	41	35.4	39.5	46.4	33.2	39.8	47.1	-161	-153
	52	15.4	18.7	17.3	32.4	-196	-158	30.1	31.3	37.6	49.5	13	15.6	11.2	14.3	-0.966	2.46	-5.82	1.17	0.831	11.7	11.1	8.75	-140	-144	-95.2	-92.9	41.1	38.9	23.1	10.9	50.4	41.2	42.9	40.7	-6.44	-8.39	10.1	11.2	56.1	41.8	37.3	42.6	49.6	35.1	42.7	49.6	-129	-121
	52.5	15.4	18.2	21.2	36.7	-138	-107	34.7	36.2	41.1	51.3	12.4	14.6	10.7	14	1.6	4.04	-2.91	3.33	4.44	14.3	14.1	11.3	-142	-147	-106	-104	44.1	42.8	33.5	21.4	53.6	43.3	45.2	46.4	-9.24	-11.4	10.2	9.84	57.3	44	39.5	45.4	52.8	37.1	47.1	52.8	-94.2	-87.3
	53	15.1	18.1	25.3	40.8	-86.5	-62.3	39	40.5	44.2	53.1	11.2	13.5	10.2	13.7	4.59	5.72	-0.258	5.4	8.31	16.5	16.5	13.6	-138	-144	-118	-115	47.5	46.3	41.3	28.5	55.6	45.1	48	51.9	-13	-15.1	9.84	8.34	57.5	45.6	41.6	47	55.5	38.7	50.9	56.3	-59	-53.3
	53.5	14.8	17.8	29.8	44.6	-45.8	-26.7	42.4	44	46.3	54.2	10.3	12.3	9.89	13.2	7.52	7.57	2.07	6.88	11.6	18.1	19	14.8	-129	-134	-128	-124	49.5	49.3	46.4	32.9	56.7	45.9	50.6	57	-17.6	-19.4	9.46	6.64	57.2	46.6	42.9	48.1	57.8	40.8	54.2	59.7	-27	-22.8
	54	14.8	17	34.2	47.9	-16.1	-0.099	45	47.1	48.4	55.2	9.11	11	9.72	12.7	10.6	8.96	4.41	7.97	14.8	19.7	21.8	16.6	-112	-118	-134	-130	50.9	52.5	51.2	37.5	57.9	45.8	53.4	62.1	-23.3	-25.5	8.56	4.53	56.6	48.4	43.1	49.2	59.4	43.2	59.4	63.2	-0.473	2.03
	54.5	14.8	16.9	37.6	50.9	4.38	18.3	47.7	50.2	51.8	56.6	7.36	9.91	9.6	12.3	14.1	10.1	6.55	9.49	17.7	21.2	24.1	18.8	-91.3	-97.9	-133	-129	54.2	55.6	56.9	41.9	59.5	45.8	56.6	67.1	-29.6	-32.6	6.63	2.41	55.6	50.5	44.5	50.1	60.6	45.7	64.8	66.4	19.1	20.6
	55	14.3	17.6	41	54.3	18	30	50.5	53.5	55.5	57.9	5.66	8.63	9.2	11.5	17.7	11.6	8.62	11.6	20.3	23.1	26	20.8	-68.1	-74.8	-125	-121	58.4	58.8	61.4	45.4	61.1	46.4	59.9	72.1	-35.8	-39.3	4.52	0.219	55.1	52.9	46.7	51.3	62.2	48.6	69	69.8	33.1	33.7
	55.5	13.7	17.5	44.5	57.4	26.6	38.1	53.3	56.4	58.9	59.4	4.07	6.33	8.37	10.2	20.6	13.5	11	14	23.1	25.2	28	23.4	-44.9	-51.7	-110	-106	61.6	61.8	65.1	49.8	62.9	47.1	62.9	76.3	-42.2	-46.7	2.09	-2.81	55.6	56.4	48.7	53.3	64	52	73.3	73.7	43	42.6
	56	13.9	17	48	60.3	33.4	44.5	56.9	59.7	62.6	61.5	1.98	4.2	7.42	8.66	23.5	14.9	14	17.5	26.8	28	29.8	26.4	-23.6	-29.7	-88	-85.7	65.9	65.1	70.1	55.6	65.5	48.6	66.3	80.2	-48.3	-54.1	-1.21	-6.33	56.8	61.4	52	56	65.6	55.8	77.9	77.6	50.6	48.9
	56.5	13.8	17.1	51.5	63.1	39.5	48.7	61	63.3	66.7	64.4	-0.835	1.77	6.21	7.18	26.8	16.8	17.4	21.3	30.1	31.2	31.6	28.9	-6.49	-10.6	-63.9	-62.4	71.3	68.4	74.6	61.2	68.1	50.8	70.4	83.8	-54.7	-60	-4.85	-10.1	58.6	66.8	56.7	58.7	68	59.4	81	81.4	56.8	54.1
	57	13.4	16.7	55.1	65.8	44.6	51.3	64.6	65.9	70	67.4	-4.87	-2	4.37	5.75	29.6	19.6	20.9	24.6	32.8	33.9	33	31.6	6.16	4.14	-39.9	-39.7	74.7	71.3	76.8	66.2	69.3	53.1	74.1	86.9	-61.7	-66.4	-9.74	-14.7	61.1	71.7	61	61.3	70.6	62.5	82.8	85.1	63.2	58.4
	57.5	13.6	15.7	57.9	68.1	49.1	53.5	68	67.7	72.5	70.5	-9.92	-6.42	2.15	3.86	31.8	22	24.1	27.8	35.2	35.8	33.7	34.4	15.6	15	-19.7	-19.8	77	73.5	79.2	71.6	69.6	55.5	77	88.6	-68.5	-73.7	-16	-20.1	63.5	76.3	64.9	63.7	72.2	65.8	84.8	87.5	68.8	62.2
	58	13.9	15.4	60.4	69.9	53.4	54.9	71.1	69.6	74.6	73.4	-16.2	-11.4	-0.27	1.24	34.2	23.7	27.4	30.5	36.8	37.7	34.2	36	22	22.6	-3.8	-3.8	79.6	75	82	76	69.8	58.4	80	90.2	-74.9	-79.8	-23.1	-26.9	64.8	80.2	69.3	65.9	74	68.7	86.6	89	73.1	65.3
	58.5	13.6	15.5	62.5	71.8	57	55	73.6	70.8	76.1	76.2	-24.8	-18.1	-3.4	-1.96	36.6	26.4	30.2	32.4	37.4	38.8	34.5	37.3	26	27.3	8.58	7.29	81.5	76.3	83.2	79	69.9	61.3	82.5	91.8	-80.8	-85.3	-31.5	-35	65.8	83	73	67.7	76	70.8	87.5	90.4	77	67.8
	59	13.4	15.3	63.9	74.3	59.9	55.5	75.5	71.3	76.6	78.4	-34.4	-26.2	-7.39	-6.07	38.6	29	32.1	34.5	37.9	39.3	34.1	38.8	29.4	30.2	16.8	14.3	82.7	77.6	84.4	82	69.8	64.1	83.4	92.6	-84.9	-90.1	-40.7	-43.5	66.9	85.5	75.8	69.5	77.3	73.2	88.1	91.2	79.5	69.4
	59.5	13.3	15.5	65.1	76.4	63	56.2	77.2	72	76.8	80.5	-44.6	-35.2	-12.2	-11.8	40.3	30.7	33.8	36.8	39.3	40.4	33.9	39.6	32.1	32.6	22.1	18.8	83.9	78.3	86.5	84.5	70.2	67.7	84.3	93	-87	-92.9	-49.1	-52.5	67	88	78.3	71.2	78.6	75.5	88.9	91.7	80.7	71
	60	13.1	16	66.6	77.4	65.8	56.5	78.8	72.6	77.2	82.5	-56.6	-45.4	-18.2	-18.8	42.1	33	35.8	38.6	40.5	41.5	34.8	40	33.8	34.6	26.8	21.9	85.2	78.8	87.7	86.3	71.3	71.9	85.5	93.7	-88.4	-94.8	-57.3	-61.8	67.2	90.3	80.5	72.6	80.4	77.4	89.8	93	81.9	72.7
	60.5	13	16.2	67.3	78.2	67.1	56.7	79.7	73.3	77.6	84.3	-69.3	-56	-26.1	-26.4	43.5	35.4	37.2	40.3	41.6	42	35.5	40.8	35.3	36.9	30.4	23.8	87	79.9	88.7	88.1	72.6	76.2	85.7	94.2	-90.2	-97.1	-64.8	-68.8	68.9	92.5	82.5	73.4	81.9	79.1	90.7	94	83.3	74.6
	61	12.7	16.7	66.9	78.9	67.3	57.3	80.4	74.3	78.6	85.5	-80.6	-66.3	-35.1	-34.6	44	36.9	38	42.6	43	43.1	35.9	42	37.2	38.9	32.4	24.9	89	80.7	90.2	90	73.7	80.5	85.8	94.5	-92.9	-100	-70.5	-73.2	70.6	94.3	84.7	74.3	83.5	80.6	91.3	94.1	83.6	76.7
	61.5	12.4	17	67	78.5	67.6	57.8	81.1	75.3	80	86.7	-90.9	-75.8	-45.3	-43.9	44.2	37.6	39.4	44.2	44.3	44.5	36.5	42.8	38.6	40.4	34.4	26.2	90.8	80.6	91.1	91.2	74.8	85	86.8	95	-97.8	-107	-74.9	-77	72	95.6	87.1	75.4	85.2	81.8	92.1	94.3	84	79.3
	62	12.5	16.7	67.4	78.1	67.5	58.1	81	76.5	80.8	87.7	-99.4	-83.3	-56.8	-53.7	44.2	38.9	41.3	45.6	45.3	45.2	36.5	43.5	40	41.7	36.5	26.9	92.8	80.8	92.2	92.6	75.8	88.7	87.1	95.7	-107	-117	-78.7	-79.2	72.7	96.9	89.5	76.3	86.5	83.2	93.1	95	85.1	81.1
	62.5	12.2	16.4	67	78.8	67.3	58.2	80.8	77.9	81.4	88.2	-104	-88	-68.2	-62.6	43.7	40	42.4	47.2	46.2	45.9	35.7	44.5	41.4	42.4	37.7	27.1	94.5	81.6	94.6	93.6	76.7	91	86.9	96.3	-119	-129	-81.4	-79.1	73.6	98.2	92	77.9	87.8	84.6	93.3	95	85.7	81.7
	63	11.7	16	67.4	79.9	69.3	57.9	81.3	78.9	82.3	88.6	-106	-90.2	-78.7	-71	43.7	40.8	43.5	48.2	47.3	46.9	35.6	45.3	42.2	42.1	38.4	27.5	94.8	82	96.2	94.1	77.8	92.8	87.8	96.2	-133	-144	-84.2	-79.4	75.7	99.2	94	80.5	89	85.9	93	95	86	82.4
	63.5	12	15.3	69.5	80.4	73.1	57.8	81.3	80	82.5	88.6	-106	-90.5	-88	-79.1	43.8	42	44.8	48.6	48.3	47.6	36	45.7	42.3	42	39.7	28.4	94	82.4	97.1	95	78.7	94.3	88.7	95.7	-149	-161	-88.9	-81.9	77.4	100	95.8	83.6	89.7	87.8	93	95.7	86.5	82.8
	64	12.4	14.6	71.5	81.1	76.5	58	81.3	81	82.4	88.4	-106	-90.3	-94.8	-85	44.2	44	45.6	48.9	49.1	47.9	36.9	46.5	42.2	42.4	40.9	28.9	93.1	83.4	98.6	95.3	79.7	94.9	89.2	94.9	-168	-178	-96.1	-86.7	79.1	101	96.4	86.1	90.7	89.6	92.7	96.1	87	82.4
	64.5	12.2	14.1	72.6	81.4	79.1	58.8	82.1	81.6	83	88.1	-108	-91.5	-98.6	-88.2	44.9	45.2	45.6	49.3	49.5	48.4	38.5	47.5	41.8	42.5	41.1	29.8	92.6	84.6	99.6	94.5	81.2	95.1	89.8	94.3	-186	-194	-108	-95.8	84	101	95.2	87.8	91.8	91.1	92	96	86.5	82.6
	65	12.3	13.7	74.2	80.7	80.8	60.2	83.2	82.1	83.5	87.6	-115	-96.1	-100	-90.5	45.7	45.3	46	49.3	49.5	49.4	39.6	48	41.2	43.2	41.3	30.9	92	85.1	99.4	94.1	82.7	95.8	90.5	92.4	-201	-208	-127	-111	88.6	100	93.7	88.7	92.1	92.4	91.6	95.5	86.1	84.4
	65.5	12.7	13.7	75.7	80.1	81	61.9	83.7	82.9	83.5	87.6	-128	-105	-99.8	-91.8	46	45.8	46.6	49.5	49.3	50.5	39.3	48.4	41.1	44.9	42	31.6	91.5	85	99.8	93.4	83.7	96	90.6	89.8	-214	-217	-150	-132	89.4	99.7	91.8	88.9	92.2	92.7	91.6	94.9	86.1	85.9
	66	12.5	13.5	76.2	80.2	80.4	63.5	85	83.4	83.8	88.6	-147	-120	-99.6	-92.6	46.7	46.3	47.3	50	49.5	51.5	38.6	48.5	41.3	46.6	42.2	31.7	92	85.3	101	91.6	84.8	96	90.4	88.2	-219	-220	-174	-156	90.8	99.7	89.3	88.2	92.6	92.6	91.4	94.1	86.2	86.4
	66.5	12	13.8	76.8	80.6	79.8	64.7	86	83.6	84.2	89.3	-171	-139	-102	-95.8	47.5	45.9	48.2	50.3	49.5	53	37.5	47.5	41.6	47.7	41.7	32.2	92.6	85.5	101	91	86.6	95.8	90	86.9	-215	-215	-199	-181	92.9	100	88.8	87.9	92.8	92.8	91.5	93.6	86.6	87
	67	12.1	14.8	77.9	81.5	79.1	65.3	86.3	83.5	83.9	89.6	-200	-162	-111	-104	47.8	45.4	48.9	50.5	49.5	54.5	36.4	46.3	42	48.7	42.1	33.2	92.5	84.7	101	91.6	88.1	95.4	89.6	84.6	-204	-201	-221	-204	92.2	100	90.7	88.3	93.1	92.5	91.7	93.5	87.2	87.7
	67.5	12.1	15.3	79	83.4	79.1	66.1	85.8	83.2	83.7	90.6	-228	-187	-126	-118	48.3	46.1	49.1	50.6	50.2	55.1	36.5	45.4	43.1	49.5	42.5	33.9	92.7	84.4	101	90.8	88.9	94.9	89.4	84.2	-183	-178	-232	-219	91.5	101	92.2	87.8	93.5	91.6	91.8	94.2	87.7	87.3
	68	11.9	15.1	79.7	84.5	79.3	66.9	84.7	82.8	83.3	91.3	-251	-209	-148	-139	49.1	46.3	48.9	50.6	50.7	55.6	37.6	44.3	44.3	49.3	42.5	35.3	93.4	84.6	101	90.8	90.3	95	89.2	86.1	-154	-148	-232	-224	92.7	102	94	86.4	94	91.8	91.7	95.4	87.9	86.3
	68.5	11.9	15.1	79.8	84.6	78.4	67.8	83.3	82	81.7	91.3	-266	-225	-179	-166	49.1	45.9	48.3	50.6	50.6	55.6	39	43.9	44.7	48.3	42.3	37.5	93.2	83.7	99	92.2	92	95.2	89.3	87.3	-119	-111	-221	-217	93.1	101	96.3	85	94.4	91.5	91.5	96.7	88	86.5
	69	11.8	14.8	79.1	84.4	77.6	69	81.5	81.3	79.8	91.7	-268	-231	-212	-195	48.4	46.4	47.7	50.6	50.9	55	40.7	45.2	45.2	47.6	42.3	39.1	92.6	82.8	97.8	92.5	92.9	95	89.3	88.3	-81.2	-73.1	-196	-197	92.7	101	97.3	84	94.3	90.5	91.1	97.8	87.9	87.6
	69.5	11.7	13.9	77.9	84.2	77.5	69.9	79.7	81.4	78.7	92.4	-252	-223	-242	-222	48.4	47.4	47.2	50.5	51.6	54.8	42.2	46.4	45.9	47.4	42	40	92	83.2	96.9	92.8	93.5	95.2	89.6	90.3	-41.9	-35.3	-159	-164	93.2	101	96.8	83.1	93.9	89.9	90.9	98.2	88.2	88
	70	11.4	13.4	76.2	83.5	77.2	70.3	79	81.1	77.9	92.4	-221	-200	-263	-240	48.4	48.1	47	50.7	51.7	55	42.5	47	45.9	47.2	41.5	40.5	92	83.2	95.4	94.8	94.3	94.6	89.7	92.1	-5.89	-1.19	-115	-124	93.5	100	97.2	84	93.8	89.6	90.8	98.2	88.8	88.6
	70.5	10.9	13.6	74.6	83	77.4	70.7	78.8	80.5	77.1	91.9	-177	-164	-269	-243	47.6	48.9	47.6	51	51.8	55.3	42.3	48	45.7	47.1	40.7	41	92.4	83.3	94	96.4	94.8	92.8	89.7	93	23.9	26.8	-68.9	-79.3	93.1	100	97.5	86.9	93.9	89.1	90.8	97.9	89.5	89.6
	71	10.8	13.8	73.8	83	78.2	70.6	78.4	80.3	77.8	91	-122	-118	-253	-227	47.9	49.9	47.7	51	52.4	56.3	42.5	48.5	46.3	47.7	40.8	41.6	93.3	84.3	93.6	97.5	94.2	91.5	89.7	94.1	46.3	47.5	-24.7	-35.9	93.1	101	97.4	90	93.8	88.9	90.8	97.1	90.3	90
	71.5	10.6	13.9	73.5	83.1	78.7	70.2	78.5	79.9	79.5	89.7	-66.8	-68.7	-216	-194	49.1	50.6	47.7	51.2	52.4	57.3	42.8	47.9	46.8	48.9	41.7	42.1	94.7	85.2	93.4	98.8	92.8	90.7	89.8	94.5	61.3	61.7	12.5	0.941	93.3	101	97.7	92	94	88.7	90.8	95.9	91.1	89.7
	72	10.2	13.9	73.4	82.6	79.3	70.4	78.7	79	80.2	88.2	-18.4	-24.2	-166	-148	49	50.6	48.4	51.6	52	57.2	42.6	47.6	46.8	50.1	42.3	42.8	96.4	85.1	93.2	99.8	91.4	89.6	89.4	94.3	69.7	70	40	28.7	93.5	101	98	93.7	94.3	88.3	90.2	95	91.5	89.2
	72.5	10.2	14.1	73.6	81.8	79.5	70.5	78.2	78.1	80.2	86.6	20.5	12.4	-107	-95.7	48.6	50.2	48.5	51.3	51.6	57	42.9	47.4	47.1	50.6	43.3	44.1	96.6	84.8	93.8	100	90.1	89.8	88.5	93.8	73.2	73.9	57.6	47.5	93.6	100	98	94.4	93.9	88.3	89.4	94.3	91.8	88.6
	73	10.1	14.1	73.6	81.2	79.1	70.5	77.2	77.5	80.5	85.4	47.3	38.1	-48.9	-46.5	49.1	50	47.6	50.9	51	56.4	43.8	47	47.4	51.2	44.9	44.9	95.3	84.8	94.8	100	88.5	90.8	87.9	92.6	74.3	75.2	66.9	58.3	94	100	97.9	93.4	93.1	87.5	88.6	93.4	91.7	88.4
	73.5	9.51	13.7	73.8	80.7	79.2	70.8	75.9	76.5	80.2	84.6	61.7	53.1	-1.93	-6.44	48.6	49.7	47.5	50.6	50.3	55.1	44	46.9	47.4	51.6	45.9	44.5	93.9	84.4	95.7	100	87.5	90.9	87	91.8	74.7	75.5	70.9	63.3	94.4	100	97.7	92.5	92.7	86.7	87.9	92.7	91	88
	74	9.25	13.5	74.4	80.2	79.3	70.6	74.7	75.4	79.6	83.8	68.1	60.2	31.9	22.7	47.2	49.1	47.4	49.6	49.7	54.5	44.2	46.9	47.4	50.9	46	44.2	92	84.2	96.3	100	87.8	91	85.7	92.2	75.1	75.4	71.5	65.3	94.2	99.6	97.3	92	92.1	86.4	87.9	92.7	90	87.8
	74.5	9.3	14	74.8	79.8	78.4	70.1	73.5	74.6	79.3	83.1	70.3	61.8	52.6	41.1	47.1	48.9	46.5	48.1	49	54.7	44.8	47.1	47.4	49.7	46.2	44.4	90.1	84.4	96.8	100	88.2	91.6	85	92.6	74.8	75.6	70.1	65.6	93.6	99.3	97.4	91.4	91.2	86.4	88.2	92.9	89.1	88.1
	75	9.51	13.8	74.3	79.9	77.8	70	72.3	73.9	78.9	82.3	69.9	60.6	61.8	50.5	47.2	49.1	45.7	47.1	48.8	54.3	45.4	47.4	47.5	49.1	45.8	43.8	89.9	85	97.5	99.8	88	91.4	85.1	92.3	75.3	76.5	69.2	65.2	93	99.1	97.3	91.2	90.7	85.8	88.4	93.1	88.2	87.7
	75.5	9.91	13.1	73.5	79.8	77.5	69.5	71.8	72.9	79	81.4	68.9	58.8	64.4	54.6	46.4	49.1	45.3	46.1	48.8	54.2	45.6	47.7	47.3	48.4	44.7	43.4	91.1	85.1	97.2	99.4	88.2	91.2	85.2	92.6	76.4	77.6	68.7	65.1	92.4	98.5	97	91.4	90	85.6	88.7	93.4	87.3	87.2
	76	10.3	13.1	71.8	79.7	76.1	68.8	71.7	72.4	78.6	80.4	68.7	57	64.8	56.5	46.1	49.1	45.1	44.9	48.5	54	45.6	47.8	46.9	47.4	43.8	43.6	92.3	84.9	96.3	99.2	88.6	91.9	84.9	92.4	76	77.8	67.8	65.1	91.8	97.6	96.9	90.9	88.9	85.6	88.5	93.2	87.4	86.9
	76.5	10.6	13.1	69.1	79.6	74.8	68.4	71.8	72.4	77.5	79.1	68.7	56.6	64	57.4	46	49.1	44.5	44.5	48.2	53.3	45.5	47.6	46.5	46.9	43.7	43.5	93.6	84.4	96	98.8	88.3	91.7	85	91.3	74.5	77.4	67.3	64.2	90.8	97.2	96.4	90.3	88.1	85.3	87.4	92.6	87.8	86
	77	10.5	12.7	66.6	79.3	74.1	67.8	72.2	71.8	77.1	78.1	68.1	57.3	63.5	57.4	45.1	49	44.5	44.6	47.9	52.5	45.4	47	46.3	46.2	43.5	42.9	94.3	83.7	95.4	97.9	88	90.9	84.9	90.6	73.2	76.5	66.9	63.1	89.5	96.7	95.5	90	87.4	84.5	86.5	91.4	87.6	85.1
	77.5	9.57	12.7	65.2	78.7	73.1	67	72.8	71.2	76.4	77.3	67.2	58	63.5	57.1	44.1	48.6	45	44.3	47.2	51.8	45.2	46.3	46	44.9	43.6	42.5	93.9	82.8	93.9	96.8	88.2	90.4	83.4	90.6	71.3	74.2	66.4	62.2	88.8	96	94.6	88.9	87	83.7	86	90	87.4	85.1
	78	8.84	13	65.6	77	71.9	66.5	73.4	70.7	74.9	76.1	66.2	59	63.5	56.7	44	47.6	45.1	44.1	46.3	51	45.2	45.7	45.9	44.2	44.2	42.2	92.9	81.7	93.1	96.2	88	89.2	82.1	90.2	68.5	71.7	65.6	60.5	88.1	95.9	93.8	88	87	82.8	85.2	88.8	86.8	84.6
	78.5	8.59	12.8	66.6	75.1	71	66.1	73.8	69.7	74.1	75.3	65.2	59.9	63.2	56	44.1	46.7	44.6	44.2	45.7	50.6	45.7	45.6	45.8	43.9	44.1	42.2	91.6	80.8	92.6	95.6	87.7	87.6	81.1	89.6	66.6	70	64.4	58.4	87.2	95.8	93	87.7	86.4	81.7	84.5	87.9	85.2	84
	79	8.05	12.2	67.7	73.5	70	65.6	73.5	68.8	73.4	75.2	64.1	59.6	62.6	55.2	43.5	46.1	44.6	44	45	50.3	45.8	45.5	45.6	43.3	43.3	42.6	90.6	80.4	91.4	94.5	87.5	86.9	79.7	89.3	65.2	68.8	62.6	57.7	87.7	94.8	91.9	87.4	85.8	80.6	83.7	87.3	84	84
	79.5	8.03	11.5	69.2	72.2	68.6	65.3	72.7	68.6	71.8	74.4	63.3	59	61.5	54.3	43.7	45.5	44.1	43.6	44.2	50.1	45.4	45.2	45.1	43.5	42.3	43	89.5	79.9	90.4	93.5	86.6	86	78.3	88.4	63.7	67.2	60.9	57	88.7	93.7	90.7	87.1	85.4	79.8	82.9	87.2	82.9	83.5
	80	8.88	11.3	70.2	70.6	67.3	64.9	71.6	68.2	70.9	73.5	62.6	58.7	60.4	53.2	44.2	44.9	43.4	43.6	43.5	49.7	44.9	44.8	44.4	44.4	41.5	43.6	87.3	79	89.7	92.7	85.5	85	77.8	87.5	62.2	66.2	58.9	55.8	88.4	93	89.8	87.4	84	79.2	82	86.8	81.9	82.5
	80.5	9.3	10.9	69	70.7	66.6	64.1	70.2	68.1	70.3	73.8	62	58.1	59.5	52.5	44.2	45.1	43	43.2	42.3	49.1	44.3	44.4	43.5	44.4	40.9	44	84.8	78.5	88.6	91.8	85	84.7	76.7	87	61.4	65	56.7	55.4	87.9	91.5	88.9	87.2	82.8	78.8	80.8	85.8	81.7	81.8
	81	8.96	10.2	67.8	71.2	66.2	63.6	69	68	69.1	73.6	61.2	57.3	58.4	51.9	44.3	45.3	42.7	42.5	40.6	48.3	43	43.6	43.1	44.1	40.5	43.5	82.2	77.7	87.3	90.6	84.2	83.9	75.3	86.1	60.4	62.9	54.8	55.3	85.9	90.2	87.9	86.6	82.4	78.2	80	84.9	81.8	81.1
	81.5	8.71	10.1	67.9	70.2	65.6	63.3	68	67.2	68.3	72.7	59.7	56.7	57.5	51.2	45.3	43.9	42.3	41.9	39.2	46.5	42.2	42.8	42.9	44	40.3	42.3	79.2	76.4	85.9	89.7	83.1	82.7	74.2	85	59.5	60.6	53.5	54.2	82.7	89.7	87.5	86.1	81.2	77.5	79.8	83.5	80.7	80.2
	82	8.13	9.83	67.9	69.5	65.3	62.9	67.5	66.4	68.4	72.5	58.2	55.8	56.8	50.9	45.5	42.6	41.6	41.3	38.1	44.6	42	42.5	42.6	43.4	40.1	41.3	77.9	75.1	84.3	89.1	82.7	82.1	72.8	83.9	59.2	58.7	52.8	53.3	81.6	89.3	87.2	85.5	79.9	77	79	82	79.8	80
	82.5	6.9	8.89	67.9	69.3	65.2	62.3	67.2	65.7	68.3	72.5	57.1	54.8	56.2	51.3	45.3	42.7	40.9	40.6	37.2	44	41.5	42.6	42	42.9	39.3	40.1	79.7	73.9	83	88.4	82.5	81.6	71.4	82	58.7	56.6	52	52.8	80.6	88.6	86.2	84.7	79.8	76.2	78.1	81.1	79.1	79.6
	83	6.03	8.52	69.2	68.4	64.5	62	66.7	64.8	68.4	71.5	56	53.6	55	51.1	45.1	41.8	40.4	40.9	37.1	43.7	40.4	42.2	41.1	42.5	38.3	38.8	81.9	72.9	81.8	87.2	82	80.5	70.5	80	58	55.4	51.7	51.6	79.2	88.1	85.4	84.2	79.1	75.3	77.4	80.3	77.7	79.1
	83.5	5.9	8.61	69.9	67.6	63.9	61.9	66	64.5	68.8	70.5	54.6	52.8	54.1	50.5	44.4	40.3	40.1	41.5	37.7	43.1	39.3	41.6	40.2	42.3	37.2	38.6	84	72	80.8	86.2	81.2	80.1	69.9	78.4	57.3	55.3	51.8	50.2	83	87.7	84.7	83.9	77.9	74.7	76.3	79.6	76.5	78.9
	84	5.96	8.45	69.5	67.8	63.5	61.6	65.6	65.1	68.5	70	54.1	52.5	54.3	50.4	43	40.8	39.7	41.9	38.1	43.9	38	41.8	39.2	42.4	36	37.6	86.6	71.3	80.4	86.2	81	80.1	69.3	77.1	56.6	54.5	51.3	49.2	88	87.6	83.7	83.6	77.6	74.1	75.1	79.4	76.7	78.2
	84.5	5.99	8.52	69.5	67.2	63.5	61.3	64.9	65.5	67.7	69.4	53.8	52.3	54.4	50	42.8	41.7	39.8	42	38.6	44.6	36.5	41.8	38.2	42.2	35.4	35.9	86.2	70.6	80	86.1	80.7	79.9	68.6	76.5	56.2	53.7	50.5	48.2	88.5	86.2	83.2	83.2	78	73.1	74.2	78.9	76.7	77.3
	85	6.28	8.81	69.2	66.7	63.7	61.6	64.1	66	67	68.6	53.2	52.5	54	49.3	43.1	40	40.1	42	38.9	43.9	35.8	40.9	38	41.3	35.5	35.9	82.5	69.7	79.9	85.5	80.2	79.7	67.7	76.2	56	53.7	50.4	47.4	90.6	84.4	83.1	82.5	77.2	72.5	73.4	77.9	76.4	77.2
	85.5	6.58	8.33	68.9	66.6	63.8	61.9	64.2	66.7	66.1	67.8	52.6	53.3	54.4	47.7	43	39.3	40.1	41	38.8	43.7	36.1	40.4	37.8	40.9	35.5	36.5	78.9	68.6	80.5	85.8	80	79.7	66.6	75.6	55.8	53	50.5	47.5	92.7	84.2	82.8	81.9	76.5	71.8	72.8	77.5	76.7	77
	86	6.48	8.01	67.9	66.3	64	61.6	64.6	66.7	65.7	67.4	52.6	53.8	54.5	45.9	43.1	40.4	39.8	39.6	38.7	43.9	36.9	40.4	37.1	40.1	35.7	36.2	76.6	67.4	80.6	86.1	80.4	79.5	65.1	75.1	56	52.2	50.5	47.1	89.9	83.6	82.8	81.2	76.6	70.9	72.1	77	76.7	76.6
	86.5	6.26	7.84	67.1	65.6	65	61.6	65	66.3	66.2	66.8	52.7	54.1	53.2	45.2	44	39.9	39.1	38.7	38.6	43.5	37.7	39.3	36.4	38.5	36.1	38.9	76	66.5	80.6	85.1	80.5	78.9	63.6	74.6	55.9	52.8	50.9	47.1	83.4	82.4	82.7	80.5	76.1	70.4	71.3	76	75.8	76.9
	87	6.6	7.28	67.8	66.6	66.3	62.3	66.4	65.9	67	66.3	53.5	55.1	52.7	45.6	44.9	39.4	38.7	38.4	38.8	43.5	38.9	38.2	35.4	37.7	36.2	42.1	77.5	66	80.8	84.4	80.2	78.1	62.8	73.7	55.9	54.6	51.9	48.5	78.8	84	82.3	80.1	75	70.2	71.1	75.9	75.5	77
	87.5	7.07	7.23	69.8	68.8	67.9	63.2	69.1	65.6	68.5	66.3	55	56.3	53.5	44.8	44.7	41.6	38.6	38.6	39.6	44.2	40.3	38.4	33.8	38.1	36	42.5	81.7	66.2	80.5	84.7	80.3	77.9	62.5	73.3	56.5	56.1	52.4	50	77.8	86.1	82.4	80.1	75	70	71.2	76.4	75.9	77.2
	88	7.4	7.45	73.7	70.4	70.6	64.9	71.5	65.6	70.3	66.8	56.9	57.9	54	47.5	45.3	42.7	38.6	39.3	40.5	44.6	41	38.5	32.4	38.2	36.2	42.5	87.3	67.2	79.9	84.7	80.4	77.7	62.8	73.5	57.4	58.4	52.7	52.5	74.4	85.5	82.5	80.4	75.8	70.5	71.4	76.6	76.1	77.7
	88.5	7.98	7.94	79	74.3	74	68.1	75.5	66.4	72	67.5	59.2	59.9	56	48.4	45.7	42.3	39.4	40.3	41.4	44.8	41.9	38.6	30.6	38.7	36.9	45.2	92.8	68.6	80.5	85.3	80.4	77.7	64.3	73.7	59.1	60.1	53.1	56.9	80	84.8	82.6	81	76.4	71.7	72.1	77.7	76.6	79.3
	89	8.45	8.25	82.9	77.3	75.7	70	78.1	66.8	73.1	67.9	60.6	61.2	57.8	47.5	45.4	43.8	40.2	41.1	42.2	45.1	42.8	39.2	29.4	39.8	37.2	45	95.7	69.4	80.6	86.2	80.4	78.1	65.1	73.8	60.2	60.9	53.4	59.2	85.7	84.7	82.9	81.3	77.2	72.1	72.6	78.6	77.4	80.2
	89.5	9.55	10.5	93.6	89.7	85.3	79.9	89.8	73.7	81	74.5	67.8	67.8	66.4	46.3	47.9	47.7	45.2	45.2	46.6	49	47.5	43.2	29.1	44	41.7	52.7	109	76.5	88.9	95.3	87.6	85.3	72.4	80.2	67.9	65.3	57.6	68.1	113	89.2	90.5	88.7	85	79.6	79.3	86.9	84.2	89.8
	90	4.53	5.54	44.2	44	40.7	38.7	43.6	34.6	38	34.7	32.1	31.7	32.3	18.4	21.6	21.7	21.5	21.1	21.6	22.6	22.3	20	12.2	20.5	20	27.4	52.4	35.8	42.1	44.8	40.6	39.6	34.3	37	32.5	29.5	26.5	33.2	61.2	39.8	42	41.1	39.8	37.5	36.8	40.9	38.8	42.9
	Minimum value in column			-280	-301	-410	-343	-279	-280	-289	-240	-268	-231	-269	-243	-72.6	-75.8	-122	-110	-71.3	-77.6	-62	-73.9	-142	-147	-134	-130	-297	-273	-418	-432	-291	-287	-259	-306	-219	-220	-232	-224	-68.2	-90.6	-206	-199	-101	-81	-89.4	-81.8	-205	-199
[truncated: 53 more columns]

## Sheet: Fig 5b
Fig 5b: Michaelis-Menten enzyme knetics
Wild Type
Time	PGE2 Substrate Concentration (uM)								Time	PGE2 Substrate Concentration (uM)								Time	PGE2 Substrate Concentration (uM)
Interval	40	20	10	5	2.5	1.25	0		Interval	40	20	10	5	2.5	1.25	0		Interval	40	20	10	5	2.5	1.25	0
0	39839	39528	36855	36064	35086	33138	28416		0	37418	36979	36470	35022	34392	33081	28828		0	36216	36466	35227	34022	32320	32058	28098
1	43642	43346	41399	39842	37482	35058	28335		1	42708	40812	40215	38796	36928	34485	28925		1	41238	40820	39379	38510	36181	33771	28043
2	48182	46909	45441	44022	40447	36763	28520		2	46108	45076	43664	42439	38846	36688	29026		2	46172	45702	44287	41653	38701	36150	28303
3	53321	52062	49378	47732	43371	38817	28052		3	50816	48937	48358	45155	41580	37956	29214		3	51442	50196	48365	46002	41248	38370	27967
4	58427	57107	53652	50728	45904	40542	28294		4	54644	52729	51325	47242	44023	39472	29153		4	56612	55218	53437	49784	44833	39709	28802
5	63267	61514	58399	54897	48443	42686	27807		5	58668	56745	54917	50663	46635	41003	28911		5	61099	60516	57686	53142	47738	41366	29018
6	68133	66473	61853	58605	50881	43452	28197		6	62417	60482	58374	53404	48260	42657	29068		6	66091	64936	61846	56376	50061	42981	28935
7	72066	70757	65179	61458	52812	45736	28344		7	66051	64045	62062	55861	51515	43921	29233		7	69916	68235	64708	59385	52984	44095	28815
Slope =	4742.92	4560.69	4091.5	3657.07	2590.45	1781.55	-36.7976		Slope =	4053.38	3888.23	3650.77	2924.67	2408.7	1561.92	37.4286		Slope =	4882.33	4671.75	4332.99	3632.38	2913.62	1753.52	148.321
	For graphing									For graphing									For graphing
	Substrate	Slope								Substrate	Slope								Substrate	Slope
	0	-36.7976								0	37.4286								0	148.321
	1.25	1781.55								1.25	1561.92								1.25	1753.52
	2.5	2590.45								2.5	2408.7								2.5	2913.62
	5	3657.07								5	2924.67								5	3632.38
	10	4091.5								10	3650.77								10	4332.99
	20	4560.69								20	3888.23								20	4671.75
	40	4742.92								40	4053.38								40	4882.33
Y217A Mutant
Time	PGE2 Substrate Concentration (uM)								Time	PGE2 Substrate Concentration (uM)								Time	PGE2 Substrate Concentration (uM)
Interval	40	20	10	5	2.5	1.25	0		Interval	40	20	10	5	2.5	1.25	0		Interval	40	20	10	5	2.5	1.25	0
0	38256	36221	33994	31582	30870	29645	27476		0	37724	35028	33191	31167	35248	29373	27882		0	35438	33118	32102	30980	30629	28937	28210
1	43925	41195	37758	33903	31632	30580	27529		1	42056	39763	36869	33314	32424	29830	28450		1	41683	38835	35700	33109	31764	29860	28357
2	49966	45931	40802	36057	33607	31456	27728		2	47262	44096	39113	34884	33213	30217	29018		2	47558	44181	39641	36270	32460	30962	27373
3	54911	50300	44220	38359	34731	31469	27362		3	52308	47531	42503	37015	34255	31188	28007		3	54285	47916	42913	38634	34613	31751	27380
4	61220	54923	48388	40699	36806	32729	27716		4	57076	51758	45577	39262	35519	31981	28963		4	59059	52375	46430	40283	34943	32155	27721
5	65668	59247	51072	43035	37558	32598	27669		5	62152	56180	47954	40257	36342	32064	28434		5	64404	56669	50140	42199	36056	33336	27532
6	71587	62389	54380	45303	38587	33157	28015		6	66627	59331	50808	42702	37313	33483	28587		6	70057	61388	53927	44895	37866	33538	28004
7	76480	66084	56749	47270	39778	34056	27541		7	71601	63075	53434	43378	38484	33811	28900		7	75168	65010	56298	46555	38640	34929	28412
Slope =	5467.77	4280.74	3302.06	2262.98	1322.13	576.762	36.4524		Slope =	4874.19	3983.9	2868.96	1795.04	687.476	662.679	83.5119		Slope =	5658.24	4499.19	3518.11	2230.85	1163.15	807.857	5.55952
	For graphing									For graphing									For graphing
	Substrate	Slope								Substrate	Slope								Substrate	Slope
	0	36.4524								0	83.5119								0	5.55952
	1.25	576.762								1.25	662.679								1.25	807.857
	2.5	1322.13								2.5	687.476								2.5	1163.15
	5	2262.98								5	1795.04								5	2230.85
	10	3302.06								10	2868.96								10	3518.11
	20	4280.74								20	3983.9								20	4499.19
	40	5467.77								40	4874.19								40	5658.24
F185A Mutant
Time	PGE2 Substrate Concentration (uM)								Time	PGE2 Substrate Concentration (uM)								Time	PGE2 Substrate Concentration (uM)
Interval	40	20	10	5	2.5	1.25	0		Interval	40	20	10	5	2.5	1.25	0		Interval	40	20	10	5	2.5	1.25	0
0	28313	27572	26821	25713	26049	26397	27108		0	27620	27238	26594	26188	26603	25967	26761		0	27695	26926	26900	26226	26207	25969	26918
1	27618	27192	26293	25622	25592	25908	26186		1	27928	27921	26520	26533	26423	26440	26875		1	27249	26335	27514	26581	26342	26484	25762
2	27523	27597	27503	25351	26258	26034	26392		2	27626	28077	26691	26593	27363	26077	27519		2	27785	27668	27025	26407	26552	25934	26299
3	27822	27287	26441	24979	26522	26150	26585		3	27599	27582	26361	26104	26587	26761	27445		3	28026	27151	27019	26461	26326	26371	26334
4	27579	27687	26333	25433	26176	26077	26305		4	28218	27702	26367	26409	26700	26961	27294		4	27383	27766	26519	26188	27338	26498	26233
5	28234	27821	27269	25475	25621	26230	26214		5	28322	27903	26796	26970	27270	26778	27757		5	27786	27621	26133	26238	27291	26446	27111
6	27982	27534	26909	25967	26633	25899	26292		6	27705	27852	26503	26547	26803	26881	27467		6	27700	27798	26440	26579	27054	27226	26731
7	27866	28012	27137	25813	25745	26624	26975		7	28057	27612	26605	27025	26843	26940	27639		7	27960	27503	26799	26593	27276	26908	26345
Slope =	6.91667	69.7857	53.3571	38.7024	9.7619	24.5119	-14.4643		Slope =	55.369	22.2738	3.72619	87.6786	40.6429	134.75	115.107		Slope =	41.3095	140.81	-110.155	21.1786	169.905	142.214	37.7262
	For graphing									For graphing									For graphing
	Substrate	Slope								Substrate	Slope								Substrate	Slope
	0	-14.4643								0	115.107								0	37.7262
	1.25	24.5119								1.25	134.75								1.25	142.214
	2.5	9.7619								2.5	40.6429								2.5	169.905
	5	38.7024								5	87.6786								5	21.1786
	10	53.3571								10	3.72619								10	-110.155
	20	69.7857								20	22.2738								20	140.81
	40	6.91667								40	55.369								40	41.3095
F185A + Y217A Double Mutant
Time	PGE2 Substrate Concentration (uM)								Time	PGE2 Substrate Concentration (uM)								Time	PGE2 Substrate Concentration (uM)
Interval	40	20	10	5	2.5	1.25	0		Interval	40	20	10	5	2.5	1.25	0		Interval	40	20	10	5	2.5	1.25	0
0	28627	28559	28350	28457	28304	28558	27968		0	28584	29271	28736	28427	29115	28525	28866		0	28289	28313	28226	28712	28023	28251	28315
1	28028	28331	28261	27832	28102	28255	28023		1	28060	29237	28822	28630	28560	28847	29274		1	28062	28395	28458	28516	28740	28620	28206
2	28244	28566	28525	28684	28676	27854	28265		2	28528	28362	28224	28770	28157	28834	29053		2	28036	28368	28665	28554	28547	28064	28768
3	28641	28439	28490	28431	28293	27608	27750		3	27938	28668	28369	28342	28762	28529	28801		3	27722	27771	28493	28495	27817	28292	27680
4	28703	28589	28888	27908	27962	28749	28088		4	28904	28536	28758	29057	28427	28524	29062		4	28631	28172	28463	28405	28179	27722	28486
5	28216	28230	28719	28357	28451	29204	28334		5	28953	28568	29174	28321	28531	28701	29233		5	28268	28110	28917	28293	28607	28295	28771
6	28210	28511	28208	28705	28495	28597	27956		6	28687	28966	29344	28452	28921	28888	29134		6	28515	28571	28903	28160	28908	28614	29026
7	28163	29137	28534	28509	28883	28486	28265		7	29826	28777	29430	29138	29249	28525	29121		7	28037	27669	28575	28784	28319	28258	28359
Slope =	-28.0952	48.6667	23.8452	38.3929	59.6667	76.1548	27.25		Slope =	167.5	-51.5119	127.464	41.131	42.0238	-2.36905	22.4524		Slope =	25.0714	-47.631	64.2143	-25.5833	41.119	1.69048	62.1786
	For graphing									For graphing									For graphing
	Substrate	Slope								Substrate	Slope								Substrate	Slope
	0	27.25								0	22.4524								0	62.1786
	1.25	76.1548								1.25	-2.36905								1.25	1.69048
	2.5	59.6667								2.5	42.0238								2.5	41.119
	5	38.3929								5	41.131								5	-25.5833
	10	23.8452								10	127.464								10	64.2143
	20	48.6667								20	-51.5119								20	-47.631
	40	-28.0952								40	167.5								40	25.0714

## Sheet: Fig 5c
Fig 5C: Percent Inhibition
Wild Type with SW209415
Time	SW209415 Final Concentration (nM)													Time	SW209415 Final Concentration (nM)													Time	SW209415 Final Concentration (nM)
Interval	500	100	20	10	5	2.5	1.25	0.625	0.313	0.156	0.078	0		Interval	500	100	20	10	5	2.5	1.25	0.625	0.313	0.156	0.078	0		Interval	500	100	20	10	5	2.5	1.25	0.625	0.313	0.156	0.078	0
0	27875	27770	28212	27696	28251	27611	28459	28822	27889	28544	27933	28738		0	27992	27692	27285	27776	28385	27727	27945	28630	28431	28818	28947	28949		0	28472	27213	28049	27369	27865	27432	28078	27848	27980	28005	28265	27710
1	28566	28257	29324	28770	28607	28572	29085	30716	29910	30845	31113	31551		1	27204	27972	27900	28314	28806	28808	29273	30003	30444	31461	30900	31365		1	28529	27162	28411	28427	28838	29368	28974	29759	29949	30285	30889	30497
2	28791	28464	28346	27960	29473	29382	30679	32535	33056	33258	33711	33950		2	27690	27667	27720	28245	29060	29574	30036	31689	32039	33175	33227	34708		2	28581	27125	27803	28452	28986	29486	30716	32029	32103	32855	33624	33333
3	28938	28076	29052	29142	28660	30313	31522	33408	34610	35374	35467	36438		3	27661	28005	27228	27644	29603	29560	30579	32817	33924	35139	35317	37007		3	28140	28066	28427	28736	29087	30233	31484	33016	33981	35039	35672	35816
4	28720	28572	29343	29223	29455	30308	31883	34911	35617	37359	38225	39254		4	27709	27274	27733	28450	29420	29752	31448	33253	34866	37202	37240	39655		4	28687	27263	28103	28142	29269	30499	32198	34236	35876	36229	38921	38387
5	29077	28242	29051	29185	30556	30651	32861	35568	37693	39622	41026	41127		5	28154	27707	27906	28537	29887	30392	31749	35337	35928	39585	39725	42355		5	28183	28155	27855	29212	30105	30591	33101	35902	37166	38874	40328	41325
6	28382	28795	29151	29426	30460	30986	32611	36567	38903	41660	42210	44047		6	28100	27701	27617	28803	29610	30019	32677	35695	38155	41116	41505	44781		6	29025	28158	27783	28534	29474	31097	32964	36262	38727	40570	41850	43951
7	28774	28910	29554	29417	29709	31431	33438	36908	40257	42511	44592	46528		7	27913	28211	27719	28348	29144	29921	32407	36762	39557	42012	42902	47184		7	28873	27998	27724	29099	30079	31498	33510	37279	40832	42680	45164	46126
8	28732	28884	29424	29414	30726	31584	33829	37818	41266	44947	47067	48479		8	27471	27941	28316	29167	29494	30307	33138	37351	39642	43032	44824	50611		8	28951	27671	27801	28976	30612	31460	34200	37740	42012	45071	45784	48825
9	29226	28528	28791	29807	29770	31425	34587	38075	42381	47121	49130	50405		9	27305	27039	27619	28964	29415	30744	33602	37146	41591	45198	46234	52371		9	28481	27996	27889	29368	30233	32130	34430	39088	42962	45461	48599	51280
Slope	72.2727	92.5333	72.4606	191.552	219.303	412.224	644.848	999.939	1581.09	2019.96	2302.34	2430.84		Slope	-8.70909	-23.3515	43.9576	125.709	90.8727	250.897	584.352	994.927	1419.22	1775.25	1954.39	2629.83		Slope	40.2788	97.8364	-50.2121	154.745	249.648	422.242	685.23	1179.88	1687.59	1993.75	2211.59	2616.57
Ratio	0.0297316	0.0380664	0.0298088	0.0788005	0.0902169	0.169581	0.265278	0.411355	0.650429	0.83097	0.947136	1		Ratio	-0.00331166	-0.00887948	0.016715	0.0478012	0.0345546	0.0954042	0.222201	0.378324	0.539662	0.675043	0.743164	1		Ratio	0.0153937	0.0373911	-0.0191901	0.0591406	0.0954106	0.161373	0.261881	0.450928	0.644962	0.761971	0.845224	1
		Relative 15-PGDH Activity					Percent Inhibition for graph
		500	0.0297316	-0.00331166	0.0153937		500	0.970268	1.00331	0.984606
		100	0.0380664	-0.00887948	0.0373911		100	0.961934	1.00888	0.962609
		20	0.0298088	0.016715	-0.0191901		20	0.970191	0.983285	1.01919
		10	0.0788005	0.0478012	0.0591406		10	0.9212	0.952199	0.940859
		5	0.0902169	0.0345546	0.0954106		5	0.909783	0.965445	0.904589
		2.5	0.169581	0.0954042	0.161373		2.5	0.830419	0.904596	0.838627
		1.25	0.265278	0.222201	0.261881		1.25	0.734722	0.777799	0.738119
		0.625	0.411355	0.378324	0.450928		0.625	0.588645	0.621676	0.549072
		0.313	0.650429	0.539662	0.644962		0.313	0.349571	0.460338	0.355038
		0.156	0.83097	0.675043	0.761971		0.156	0.16903	0.324957	0.238029
		0.078	0.947136	0.743164	0.845224		0.078	0.0528636	0.256836	0.154776
		0	1	1	1		0	0	0	0
Wild Type with SW222746
Time	SW222746 Final Concentration (nM)													Time	SW222746 Final Concentration (nM)													Time	SW222746 Final Concentration (nM)
Interval	500	100	20	10	5	2.5	1.25	0.625	0.313	0.156	0.078	0		Interval	500	100	20	10	5	2.5	1.25	0.625	0.313	0.156	0.078	0		Interval	500	100	20	10	5	2.5	1.25	0.625	0.313	0.156	0.078	0
0	26563	26396	25881	25082	26586	26281	26160	26222	26381	26975	27363	27732		0	26007	25643	26280	25967	25838	25838	26751	26266	26086	27263	26780	26382		0	26474	25976	25701	26416	25670	25419	25745	26264	26149	25499	25741	26172
1	26686	26937	26431	26297	26754	27073	27149	28357	28282	28739	28816	29439		1	26049	25748	26602	26348	25807	26816	27827	27810	27842	29291	29038	29562		1	26582	25561	25260	25915	26777	26567	26914	27455	27863	28243	28694	29239
2	26847	27094	27259	26388	26843	28096	29243	29993	30448	31849	31263	31749		2	26263	25543	26362	26160	26963	26797	28029	28878	29757	30815	30516	32300		2	27123	25915	25768	26296	26496	27757	27972	29583	29778	30009	30083	31118
3	27287	27986	27412	27422	27885	28450	30155	31580	32088	33053	33994	34034		3	26790	26216	26926	26651	27381	27704	29576	30861	31267	32910	32844	35299		3	26947	26197	26244	26348	26412	28188	28903	30166	31755	31940	31940	33610
4	26979	27092	26979	27702	28309	29371	31233	32458	34187	35226	35379	36679		4	26218	26408	26508	26690	27922	29291	29932	31800	32808	34279	34589	36466		4	27272	25743	26308	26712	27178	28862	30131	31958	33125	34460	34549	34695
5	27141	27216	27611	28230	29807	30257	33159	34397	35949	36319	38156	38383		5	26104	25994	26672	26739	28387	29335	31078	33095	34705	35403	36235	38603		5	27069	26406	26765	26811	28341	29820	30874	33643	34833	36774	36687	37842
6	27069	28103	27390	28349	29806	31243	32940	35181	37761	38457	39957	41005		6	26340	25624	27293	27818	28559	30088	32784	35147	36348	37155	38118	40714		6	27003	26118	26446	27424	28091	30719	31975	35391	36531	38214	38209	39231
7	27633	27433	28041	28404	29857	31599	34857	37271	39164	40369	41712	42664		7	26237	26294	27656	27784	29115	30757	33626	35671	37570	38851	40236	42816		7	26928	26102	26811	26880	29038	30828	32729	36297	38100	40226	40900	41795
8	27550	27628	27432	28014	29661	32385	35636	37965	40834	42227	44488	45636		8	25749	26231	27795	27914	29156	31616	34876	37333	38477	40895	42226	44458		8	26553	26736	27650	27670	28634	31942	34772	37573	39771	42032	41691	43836
9	27491	27022	29075	28540	30376	32630	36864	39329	41778	43832	45929	45779		9	26675	26478	27351	27886	29366	32211	34644	38514	40466	41891	43637	47375		9	27421	26252	26905	28176	29245	32598	35098	39311	40942	43657	43077	45893
Slope	108.109	76.6121	243.812	342.606	465.394	733.97	1176.34	1420.31	1750.29	1854.75	2119.45	2139.36		Slope	14.0485	75.5212	155.909	241.836	423.964	714.867	964.455	1363.7	1576.18	1617.69	1879.38	2207.1		Slope	44.303	73.1515	205.115	208.315	388.388	764.497	1048.04	1449.57	1661.45	2013.13	1951.72	2139.78
Ratio	0.0505334	0.0358108	0.113965	0.160144	0.217539	0.343079	0.549856	0.663895	0.818139	0.866967	0.990694	1		Ratio	0.00636514	0.0342174	0.0706399	0.109572	0.192091	0.323895	0.436979	0.617872	0.714143	0.73295	0.851515	1		Ratio	0.0207045	0.0341865	0.0958582	0.0973537	0.181509	0.357279	0.489791	0.67744	0.776459	0.940812	0.912112	1
		Relative 15-PGDH Activity					Percent Inhibition for graph
		500	0.0505334	0.00636514	0.0207045		500	0.949467	0.993635	0.979295
		100	0.0358108	0.0342174	0.0341865		100	0.964189	0.965783	0.965813
		20	0.113965	0.0706399	0.0958582		20	0.886035	0.92936	0.904142
		10	0.160144	0.109572	0.0973537		10	0.839856	0.890428	0.902646
		5	0.217539	0.192091	0.181509		5	0.782461	0.807909	0.818491
		2.5	0.343079	0.323895	0.357279		2.5	0.656921	0.676105	0.642721
		1.25	0.549856	0.436979	0.489791		1.25	0.450144	0.563021	0.510209
		0.625	0.663895	0.617872	0.67744		0.625	0.336105	0.382128	0.32256
		0.313	0.818139	0.714143	0.776459		0.313	0.181861	0.285857	0.223541
		0.156	0.866967	0.73295	0.940812		0.156	0.133033	0.26705	0.0591877
		0.078	0.990694	0.851515	0.912112		0.078	0.00930611	0.148485	0.087888
		0	1	1	1		0	0	0	0
Y217A with SW209415
Time	SW209415 Final Concentration (nM)													Time	SW209415 Final Concentration (nM)													Time	SW209415 Final Concentration (nM)
Interval	500	100	20	10	5	2.5	1.25	0.625	0.313	0.156	0.078	0		Interval	500	100	20	10	5	2.5	1.25	0.625	0.313	0.156	0.078	0		Interval	500	100	20	10	5	2.5	1.25	0.625	0.313	0.156	0.078	0
0	27379	26562	28796	29706	31215	30821	30294	30782	31088	30859	32508	32426		0	27384	26936	28249	28947	30055	30017	30151	29781	29730	30214	30427	30417		0	27778	26681	27438	28061	28235	28323	28322	28519	28778	28324	28485	28841
1	27483	28550	29606	31425	33838	35284	35902	37475	38109	37850	40622	41340		1	27838	27444	28434	30202	32744	33488	34937	36309	35691	36359	37801	39348		1	28027	26848	28404	30088	32145	33012	34345	35542	35930	35809	36954	37732
2	28351	27899	30102	32094	33662	37681	39426	42496	43895	44936	47725	48954		2	27499	27031	29502	31580	33360	36284	37288	40552	40827	42063	43740	48022		2	28126	27584	28659	30936	33716	36178	38555	41353	41893	42093	44833	45601
3	28444	28558	31446	32718	36593	40167	42314	46857	50158	50450	54544	55619		3	27426	26967	29379	31352	34561	37807	40638	44184	45765	46876	49578	55298		3	27806	27125	28855	32078	34522	38264	41830	46488	47904	48256	51149	53424
4	29586	28768	29958	33134	36400	40775	44715	50237	53589	55247	60951	61924		4	27018	27003	28998	31735	34802	38579	42579	46385	49699	51439	54257	62256		4	28913	27809	29221	31978	35842	39493	45165	49981	52933	52650	57360	59528
5	28279	28025	31099	33720	37409	42672	46806	53592	56960	59584	65673	68706		5	27024	27647	29377	32010	35641	39872	44355	49793	53903	55546	59058	67286		5	27803	27736	29248	32275	35996	40924	46516	53520	57195	57216	62438	65678
6	29560	28354	29959	33187	38158	43221	48739	55889	61101	63668	70703	74051		6	27396	27460	29442	32676	36120	40364	45821	52339	56247	58713	63728	74110		6	28339	27616	29965	33168	36479	41584	49048	55903	61947	62072	67956	72009
7	30578	28688	31443	34602	39397	45370	50456	58712	64081	67933	76199	80317		7	27156	28159	29408	32819	36434	41626	47675	54146	60220	61968	67146	78671		7	28433	27712	30313	33463	37294	43447	50312	59238	65017	66109	71860	77770
8	29493	29027	31583	34012	39728	45793	52182	61205	67173	71730	80657	84206		8	27730	28261	29809	32615	37402	41106	48937	57183	63232	65305	71473	84784		8	28481	27766	30116	33516	37845	43398	51833	61194	68292	69124	76884	82033
9	29817	28766	31342	34504	39351	46389	54106	63962	71560	75364	85307	88319		9	27252	27725	29712	33511	36898	42762	49446	59117	64999	67252	75113	89407		9	27908	27951	30098	33424	38511	44719	53426	63473	71077	71769	80047	87635
Slope	298.109	156.152	243.261	459.539	902.018	1595.02	2453.24	3492.49	4271.67	4828.37	5763.67	6193.89		Slope	-22.6848	124.745	138.727	414.6	697.448	1234.58	2066.15	3066.58	3895.9	4091.56	4861.57	6446.5		Slope	38.6182	120.582	288.188	536.152	947.267	1624.25	2606.92	3729.45	4662.04	4789.72	5661.83	6436.38
Ratio	0.0481295	0.0252106	0.0392743	0.0741924	0.14563	0.257516	0.396074	0.563861	0.689659	0.779537	0.930541	1		Ratio	-0.00351894	0.0193509	0.0215198	0.0643139	0.10819	0.191511	0.320507	0.475696	0.604343	0.634694	0.754141	1		Ratio	0.00599998	0.0187344	0.0447748	0.0833001	0.147174	0.252355	0.405029	0.579432	0.724326	0.744164	0.87966	1
		Relative 15-PGDH Activity					Percent Inhibition for graph
		500	0.0481295	-0.00351894	0.00599998		500	0.95187	1.00352	0.994
		100	0.0252106	0.0193509	0.0187344		100	0.974789	0.980649	0.981266
		20	0.0392743	0.0215198	0.0447748		20	0.960726	0.97848	0.955225
		10	0.0741924	0.0643139	0.0833001		10	0.925808	0.935686	0.9167
		5	0.14563	0.10819	0.147174		5	0.85437	0.89181	0.852826
		2.5	0.257516	0.191511	0.252355		2.5	0.742484	0.808489	0.747645
		1.25	0.396074	0.320507	0.405029		1.25	0.603926	0.679493	0.594971
		0.625	0.563861	0.475696	0.579432		0.625	0.436139	0.524304	0.420568
		0.313	0.689659	0.604343	0.724326		0.313	0.310341	0.395657	0.275674
		0.156	0.779537	0.634694	0.744164		0.156	0.220463	0.365306	0.255836
		0.078	0.930541	0.754141	0.87966		0.078	0.0694594	0.245859	0.12034
		0	1	1	1		0	0	0	0
Y217A with SW222746
Time	SW222746 Final Concentration (nM)													Time	SW222746 Final Concentration (nM)													Time	SW222746 Final Concentration (nM)
Interval	500	100	20	10	5	2.5	1.25	0.625	0.313	0.156	0.078	0		Interval	500	100	20	10	5	2.5	1.25	0.625	0.313	0.156	0.078	0		Interval	500	100	20	10	5	2.5	1.25	0.625	0.313	0.156	0.078	0
0	26636	26691	28379	28848	30978	29847	30698	30329	31216	31030	31520	31063		0	26975	26935	27352	28866	29497	29202	29102	29537	29178	29943	29818	30416		0	27051	26463	26602	26753	27271	26795	26891	26782	26939	26717	27143	27147
1	26696	28087	31060	32357	37309	34145	35083	36307	36412	36743	37322	36923		1	26530	27186	29748	30832	32915	33044	33208	34791	34108	35266	35530	36050		1	27033	26647	28512	30171	30120	31748	31877	31563	32039	31638	33031	33377
2	27555	28366	32595	33590	41277	39356	40296	41593	40953	42498	42655	42580		2	27512	28179	31389	32951	36095	37313	38102	39784	39085	39232	39943	41506		2	27358	27228	30594	32323	33742	35631	36742	36063	37317	37305	37913	39297
3	27536	29125	34515	37169	40670	42199	44347	46311	46656	47219	48794	47739		3	26112	27750	32162	35503	38798	39302	41474	43221	42258	42997	45164	47782		3	27816	27178	31671	34346	36923	38640	40216	40795	41700	41235	43074	44398
4	27686	29679	35225	39568	43724	46323	49679	50635	50785	52036	53082	53658		4	27231	28734	33387	37070	41844	42465	45229	46645	46299	48307	48774	52297		4	28519	27948	33453	35968	39391	42704	44098	45806	46161	46234	47820	49378
5	28133	30416	36935	40813	45959	49451	52489	55018	54871	55947	57334	57490		5	27249	28898	34246	38809	44189	45748	47808	50916	50452	51771	53670	57313		5	27771	28702	34292	38599	42205	45737	47242	49721	50646	50248	56319	53604
6	28207	31190	37689	43519	50165	52927	55453	58426	59138	60140	61807	62042		6	27376	29089	35708	40748	46691	49051	51709	53399	53190	55023	56432	61876		6	28006	29083	35849	40616	45217	47959	50342	53978	54888	54403	56879	58871
7	28357	31385	39541	45112	52882	57357	60397	62888	62583	64163	66679	66425		7	26616	29714	37104	42725	48741	51974	54161	58408	56807	58407	60302	65881		7	28384	29592	36822	42849	47879	51190	53744	57472	57807	58614	59943	62359
8	28440	31531	41446	47687	54638	60485	63879	66056	65813	68936	70475	69710		8	27377	30145	38060	44632	51267	54061	56708	61322	59377	62023	63795	69970		8	28148	30077	38793	44483	51036	54814	57113	61142	62204	62276	64861	67097
9	28681	31805	42832	49551	58334	63992	67883	71337	69986	73036	74740	74933		9	27597	30483	39692	46848	52678	57364	60040	63433	62946	65885	67662	73740		9	28181	30552	40010	47108	53600	57251	61235	65075	64993	65282	68346	71751
Slope	224.745	558.552	1507.52	2251.77	2765.16	3739.41	4078	4391.02	4269.21	4572.15	4754.32	4789.73		Slope	65.8	390.915	1268.58	1968.38	2583.92	3069.16	3372.85	3749.73	3674.87	3916.33	4114.82	4827.45		Slope	138.952	479.394	1437.28	2166.36	2919.72	3299.1	3662.3	4255.75	4243.27	4312.81	4567.88	4851.1
Ratio	0.0469224	0.116614	0.314741	0.470125	0.577311	0.780714	0.851405	0.916757	0.891326	0.954573	0.992607	1		Ratio	0.0136304	0.0809776	0.262785	0.407747	0.535256	0.635773	0.698683	0.776753	0.761245	0.811262	0.852381	1		Ratio	0.0286433	0.0988218	0.29628	0.446572	0.601868	0.680072	0.754943	0.877276	0.874704	0.889039	0.941619	1
		Relative 15-PGDH Activity					Percent Inhibition for graph
		500	0.0469224	0.0136304	0.0286433		500	0.953078	0.98637	0.971357
		100	0.116614	0.0809776	0.0988218		100	0.883386	0.919022	0.901178
		20	0.314741	0.262785	0.29628		20	0.685259	0.737215	0.70372
		10	0.470125	0.407747	0.446572		10	0.529875	0.592253	0.553428
		5	0.577311	0.535256	0.601868		5	0.422689	0.464744	0.398132
		2.5	0.780714	0.635773	0.680072		2.5	0.219286	0.364227	0.319928
		1.25	0.851405	0.698683	0.754943		1.25	0.148595	0.301317	0.245057
		0.625	0.916757	0.776753	0.877276		0.625	0.0832425	0.223247	0.122724
		0.313	0.891326	0.761245	0.874704		0.313	0.108674	0.238755	0.125296
		0.156	0.954573	0.811262	0.889039		0.156	0.0454268	0.188738	0.110961
		0.078	0.992607	0.852381	0.941619		0.078	0.00739335	0.147619	0.058381
		0	1	1	1		0	0	0	0

## Sheet: Supp Figure 11a
Supp Figure 11a: Wild Type
														PGE2 uM
	PGE2 uM	40	20	10	5	2.5	1.25	0				Time	Time	0		1.25		2.5		5		10		20		40
		39839	39528	36855	36064	35086	33138	28416	Time 0			Interval	Seconds	Avg	Stdev	Avg	Stdev	Avg	Stdev	Avg	Stdev	Avg	Stdev	Avg	Stdev	Avg	Stdev
		37418	36979	36470	35022	34392	33081	28828				0	0	28447	366	32759	608	33933	1439	35036	1021	36184	851	37658	1640	37824	1845
		36216	36466	35227	34022	32320	32058	28098				1	15	28434	449	34438	645	36864	653	39049	701	40331	1015	41659	1461	42529	1212
	Average	37824.3	37657.7	36184	35036	33932.7	32759	28447.3				2	30	28616	371	36534	334	39331	969	42705	1207	44464	902	45896	932	46821	1179
	Stdev	1845.36	1639.94	850.848	1021.07	1439.07	607.752	366.007				3	45	28411	697	38381	431	42066	1142	46296	1313	48700	587	50398	1572	51860	1304
												4	60	28750	432	39908	562	44920	944	49251	1803	52805	1286	55018	2196	56561	1892
		43642	43346	41399	39842	37482	35058	28335	Time 1			5	75	28579	670	41685	886	47605	911	52901	2127	57001	1839	59592	2515	61011	2301
		42708	40812	40215	38796	36928	34485	28925				6	90	28733	469	43030	400	49734	1341	56128	2609	60691	2007	63964	3112	65547	2897
		41238	40820	39379	38510	36181	33771	28043				7	105	28797	445	44584	1001	52437	803	58901	2830	63983	1680	67679	3390	69344	3048
	Average	42529.3	41659.3	40331	39049.3	36863.7	34438	28434.3				For Graphing
	Stdev	1211.92	1460.7	1014.98	701.206	652.882	644.786	449.312
		48182	46909	45441	44022	40447	36763	28520	Time 2
		46108	45076	43664	42439	38846	36688	29026
		46172	45702	44287	41653	38701	36150	28303
	Average	46820.7	45895.7	44464	42704.7	39331.3	36533.7	28616.3
	Stdev	1179.38	931.72	901.626	1206.64	968.912	334.375	371.002
		53321	52062	49378	47732	43371	38817	28052	Time 3
		50816	48937	48358	45155	41580	37956	29214
		51442	50196	48365	46002	41248	38370	27967
	Average	51859.7	50398.3	48700.3	46296.3	42066.3	38381	28411
	Stdev	1303.68	1572.29	586.887	1313.47	1142	430.605	696.716
		58427	57107	53652	50728	45904	40542	28294	Time 4
		54644	52729	51325	47242	44023	39472	29153
		56612	55218	53437	49784	44833	39709	28802
	Average	56561	55018	52804.7	49251.3	44920	39907.7	28749.7
	Stdev	1892.02	2195.84	1285.93	1803.01	943.513	561.984	431.885
		63267	61514	58399	54897	48443	42686	27807	Time 5
		58668	56745	54917	50663	46635	41003	28911
		61099	60516	57686	53142	47738	41366	29018
	Average	61011.3	59591.7	57000.7	52900.7	47605.3	41685	28578.7
	Stdev	2300.75	2515.28	1839.39	2127.29	911.272	885.688	670.421
		68133	66473	61853	58605	50881	43452	28197	Time 6
		62417	60482	58374	53404	48260	42657	29068
		66091	64936	61846	56376	50061	42981	28935
	Average	65547	63963.7	60691	56128.3	49734	43030	28733.3
	Stdev	2896.57	3111.61	2006.58	2609.33	1340.75	399.759	469.215
		72066	70757	65179	61458	52812	45736	28344	Time 7
		66051	64045	62062	55861	51515	43921	29233
		69916	68235	64708	59385	52984	44095	28815
	Average	69344.3	67679	63983	58901.3	52437	44584	28797.3
	Stdev	3047.98	3390.37	1680.22	2829.67	803.093	1001.45	444.763

## Sheet: Supp Figure 11b
Supp Figure 11b: Y217A Mutant
														PGE2 uM
	PGE2 uM	40	20	10	5	2.5	1.25	0				Time	Time	0		1.25		2.5		5		10		20		40
		38256	36221	33994	31582	30870	29645	27476	Time 0			Interval	Seconds	Avg	Stdev	Avg	Stdev	Avg	Stdev	Avg	Stdev	Avg	Stdev	Avg	Stdev	Avg	Stdev
		37724	35028	33191	31167	35248	29373	27882				0	0	27856	367.69	29318.3	357.152	32249	2600	31243	308.112	33095.7	949.596	34789	1565.25	37139.3	1497.22
		35438	33118	32102	30980	30629	28937	28210				1	15	28112	507.03	30090	424.617	31940	424.321	33442	412.186	36775.7	1032.17	39931	1188.94	42554.7	1201.31
	Average	37139.3	34789	33095.7	31243	32249	29318.3	27856				2	30	28039.7	865.655	30878.3	623.723	33093.3	582.788	35737	746.357	39852	864.043	44736	1035.77	48262	1483.11
	Stdev	1497.22	1565.25	949.596	308.112	2600	357.152	367.69				3	45	27583	367.305	31469.3	281.5	34533	247.879	38002.7	866.326	43212	896.701	48582.3	1499.95	53834.7	1358.68
												4	60	28133.3	718.517	32288.3	391.42	35756	953.844	40081.3	739.422	46798.3	1441.24	53018.7	1677.81	59118.3	2072.64
		43925	41195	37758	33903	31632	30580	27529	Time 1			5	75	27878.3	486.072	32666	638.721	36652	797.544	41830.3	1425.22	49722	1600.48	57365.3	1647.81	64074.7	1780.99
		42056	39763	36869	33314	32424	29830	28450				6	90	28202	333.465	33392.7	205.938	37922	638.843	44300	1398.86	53038.3	1944.76	61036	1559.09	69423.7	2539.93
		41683	38835	35700	33109	31764	29860	28357				7	105	28284.3	688.436	34265.3	587.662	38967.3	706.378	45734.3	2071.72	55493.7	1797.92	64723	1524.89	74416.3	2524.86
	Average	42554.7	39931	36775.7	33442	31940	30090	28112				For Graphing
	Stdev	1201.31	1188.94	1032.17	412.186	424.321	424.617	507.03
		49966	45931	40802	36057	33607	31456	27728	Time 2
		47262	44096	39113	34884	33213	30217	29018
		47558	44181	39641	36270	32460	30962	27373
	Average	48262	44736	39852	35737	33093.3	30878.3	28039.7
	Stdev	1483.11	1035.77	864.043	746.357	582.788	623.723	865.655
		54911	50300	44220	38359	34731	31469	27362	Time 3
		52308	47531	42503	37015	34255	31188	28007
		54285	47916	42913	38634	34613	31751	27380
	Average	53834.7	48582.3	43212	38002.7	34533	31469.3	27583
	Stdev	1358.68	1499.95	896.701	866.326	247.879	281.5	367.305
		61220	54923	48388	40699	36806	32729	27716	Time 4
		57076	51758	45577	39262	35519	31981	28963
		59059	52375	46430	40283	34943	32155	27721
	Average	59118.3	53018.7	46798.3	40081.3	35756	32288.3	28133.3
	Stdev	2072.64	1677.81	1441.24	739.422	953.844	391.42	718.517
		65668	59247	51072	43035	37558	32598	27669	Time 5
		62152	56180	47954	40257	36342	32064	28434
		64404	56669	50140	42199	36056	33336	27532
	Average	64074.7	57365.3	49722	41830.3	36652	32666	27878.3
	Stdev	1780.99	1647.81	1600.48	1425.22	797.544	638.721	486.072
		71587	62389	54380	45303	38587	33157	28015	Time 6
		66627	59331	50808	42702	37313	33483	28587
		70057	61388	53927	44895	37866	33538	28004
	Average	69423.7	61036	53038.3	44300	37922	33392.7	28202
	Stdev	2539.93	1559.09	1944.76	1398.86	638.843	205.938	333.465
		76480	66084	56749	47270	39778	34056	27541	Time 7
		71601	63075	53434	43378	38484	33811	28900
		75168	65010	56298	46555	38640	34929	28412
	Average	74416.3	64723	55493.7	45734.3	38967.3	34265.3	28284.3
	Stdev	2524.86	1524.89	1797.92	2071.72	706.378	587.662	688.436

## Sheet: Supp Figure 11c
Supp Figure 11c: F185A Mutant
														PGE2 uM
	PGE2 uM	40	20	10	5	2.5	1.25	0				Time	Time	0		1.25		2.5		5		10		20		40
		28352	28110	28019	28571	28243	28043	27948	Time 0			Interval	Seconds	Avg	Stdev	Avg	Stdev	Avg	Stdev	Avg	Stdev	Avg	Stdev	Avg	Stdev	Avg	Stdev
		27512	28625	27757	28416	28425	28221	29508				0	0	28684	783.714	28111.3	95.9288	28280	130.495	28306	333.879	27871.3	134.143	28298.3	284.004	27861.7	437.31
		27721	28160	27838	27931	28172	28070	28596				1	15	28705.7	1074.54	28386.3	346.791	28384.3	318.688	28190	144.01	28161.7	459.589	28219.3	436.46	27856	285.617
	Average	27861.7	28298.3	27871.3	28306	28280	28111.3	28684				2	30	28892	573.495	28143.3	523.016	28185.7	61.3297	28179	216.737	27850.7	137.06	28142	259.116	27981.3	236.42
	Stdev	437.31	284.004	134.143	333.879	130.495	95.9288	783.714				3	45	28581	701.81	28335.3	334.815	28389.7	338.592	28186	361.053	28317.7	431.585	28172.7	404.804	28189.7	182.812
												4	60	28521	631.96	28271.7	413.336	28383.7	501.003	27930.7	736.577	28174	198.03	27964.7	174.018	27889.3	221.498
		28175	28156	27632	28047	28751	28668	28007	Time 1			5	75	28518.7	675.125	27870.3	361.611	28052.7	134.482	27927	262.947	27816.7	231.968	27863.7	409.322	27439	141.774
		27769	28684	28398	28188	28228	28492	29943				6	90	28947	841.877	28096.3	139.658	28079.3	346.647	27991.3	89.2767	27611.3	292.292	27935.3	676.884	28080.3	729.538
		27624	27818	28455	28335	28174	27999	28167				7	105	28733.3	682.332	28414.7	492.48	28060	225.502	28110.3	568.15	28210	240.95	27958.3	327.692	27928.3	622.873
	Average	27856	28219.3	28161.7	28190	28384.3	28386.3	28705.7				For Graphing
	Stdev	285.617	436.46	459.589	144.01	318.688	346.791	1074.54
		28159	27983	27846	28064	28243	28706	28339	Time 2
		27713	28441	27716	28429	28193	28052	29484
		28072	28002	27990	28044	28121	27672	28853
	Average	27981.3	28142	27850.7	28179	28185.7	28143.3	28892
	Stdev	236.42	259.116	137.06	216.737	61.3297	523.016	573.495
		28001	28637	27825	28359	28769	28038	28274	Time 3
		28366	27987	28499	28428	28118	28698	29384
		28202	27894	28629	27771	28282	28270	28085
	Average	28189.7	28172.7	28317.7	28186	28389.7	28335.3	28581
	Stdev	182.812	404.804	431.585	361.053	338.592	334.815	701.81
		27808	28165	28178	27836	28198	28669	27950	Time 4
		27720	27878	27974	28710	28951	28302	29200
		28140	27851	28370	27246	28002	27844	28413
	Average	27889.3	27964.7	28174	27930.7	28383.7	28271.7	28521
	Stdev	221.498	174.018	198.03	736.577	501.003	413.336	631.96
		27599	28232	27564	28043	28118	28237	27983	Time 5
		27329	27936	28020	27626	27898	27514	29277
		27389	27423	27866	28112	28142	27860	28296
	Average	27439	27863.7	27816.7	27927	28052.7	27870.3	28518.7
	Stdev	141.774	409.322	231.968	262.947	134.482	361.611	675.125
		27290	28625	27362	28021	27955	28232	28174	Time 6
		28223	27272	27539	27891	27812	28104	29844
		28728	27909	27933	28062	28471	27953	28823
	Average	28080.3	27935.3	27611.3	27991.3	28079.3	28096.3	28947
	Stdev	729.538	676.884	292.292	89.2767	346.647	139.658	841.877
		27767	28142	27978	28248	27821	28699	28302	Time 7
		27402	28153	28193	28597	28090	28699	29520
		28616	27580	28459	27486	28269	27846	28378
	Average	27928.3	27958.3	28210	28110.3	28060	28414.7	28733.3
	Stdev	622.873	327.692	240.95	568.15	225.502	492.48	682.332

## Sheet: Supp Figure 11d
Supp Figure 11d: F185A + Y217A Double Mutant
														PGE2 uM
	PGE2 uM	40	20	10	5	2.5	1.25	0				Time	Time	0		1.25		2.5		5		10		20		40
		28627	28559	28350	28457	28304	28558	27968	Time 0			Interval	Seconds	Avg	Stdev	Avg	Stdev	Avg	Stdev	Avg	Stdev	Avg	Stdev	Avg	Stdev	Avg	Stdev
		28584	29271	28736	28427	29115	28525	28866				0	0	28308.8	398.453	28420.5	145.846	28463.2	464.288	28582	162.327	28329.5	306.065	28617.8	449.82	28397.8	253.75
		28289	28313	28226	28712	28023	28251	28315				1	15	28491.2	552.02	28623.8	263.38	28502.5	277.635	28404.5	385.789	28499.2	234.167	28643	413.457	28146.8	194.126
		28091	28328	28006	28732	28411	28348	28086				2	30	28654.5	335.858	28313.5	439.637	28578.5	323.801	28652.2	95.1363	28478.5	184.551	28613.5	375.171	28243	208.419
	Average	28397.8	28617.8	28329.5	28582	28463.2	28420.5	28308.8				3	45	28254.8	623.927	28245.2	440.788	28414.5	458.453	28515.5	195.98	28339.8	229.23	28368.5	409.647	28212.5	451.953
	Stdev	253.75	449.82	306.065	162.327	464.288	145.846	398.453				4	60	28672	473.34	28448.2	498.649	28262.2	239.496	28465	470.793	28699.2	177.969	28463.5	195.551	28593	327.081
												5	75	28910.5	451.169	28735.5	371.827	28646.2	241.71	28316.5	29.8608	28781	362.803	28360.5	225.787	28470	336.322
		28028	28331	28261	27832	28102	28255	28023	Time 1			6	90	28860.8	615.883	28675	142.185	28920.8	352.84	28537.5	297.317	28662.5	561.964	28614	244.13	28485.8	199.535
		28060	29237	28822	28630	28560	28847	29274				7	105	28609.2	387.242	28432.8	119.358	28872	398.03	28776.2	266.334	28705	500.514	28586.2	635.596	28660.5	815.808
		28062	28395	28458	28516	28740	28620	28206				For Graphing
		28437	28609	28456	28640	28608	28773	28462
	Average	28146.8	28643	28499.2	28404.5	28502.5	28623.8	28491.2
	Stdev	194.126	413.457	234.167	385.789	277.635	263.38	552.02
		28244	28566	28525	28684	28676	27854	28265	Time 2
		28528	28362	28224	28770	28157	28834	29053
		28036	28368	28665	28554	28547	28064	28768
		28164	29158	28500	28601	28934	28502	28532
	Average	28243	28613.5	28478.5	28652.2	28578.5	28313.5	28654.5
	Stdev	208.419	375.171	184.551	95.1363	323.801	439.637	335.858
		28641	28439	28490	28431	28293	27608	27750	Time 3
		27938	28668	28369	28342	28762	28529	28801
		27722	27771	28493	28495	27817	28292	27680
		28549	28596	28007	28794	28786	28552	28788
	Average	28212.5	28368.5	28339.8	28515.5	28414.5	28245.2	28254.8
	Stdev	451.953	409.647	229.23	195.98	458.453	440.788	623.927
		28703	28589	28888	27908	27962	28749	28088	Time 4
		28904	28536	28758	29057	28427	28524	29062
		28631	28172	28463	28405	28179	27722	28486
		28134	28557	28688	28490	28481	28798	29052
	Average	28593	28463.5	28699.2	28465	28262.2	28448.2	28672
	Stdev	327.081	195.551	177.969	470.793	239.496	498.649	473.34
		28216	28230	28719	28357	28451	29204	28334	Time 5
		28953	28568	29174	28321	28531	28701	29233
		28268	28110	28917	28293	28607	28295	28771
		28443	28534	28314	28295	28996	28742	29304
	Average	28470	28360.5	28781	28316.5	28646.2	28735.5	28910.5
	Stdev	336.322	225.787	362.803	29.8608	241.71	371.827	451.169
		28210	28511	28208	28705	28495	28597	27956	Time 6
		28687	28966	29344	28452	28921	28888	29134
		28515	28571	28903	28160	28908	28614	29026
		28531	28408	28195	28833	29359	28601	29327
	Average	28485.8	28614	28662.5	28537.5	28920.8	28675	28860.8
	Stdev	199.535	244.13	561.964	297.317	352.84	142.185	615.883
		28163	29137	28534	28509	28883	28486	28265	Time 7
		29826	28777	29430	29138	29249	28525	29121
		28037	27669	28575	28784	28319	28258	28359
		28616	28762	28281	28674	29037	28462	28692
	Average	28660.5	28586.2	28705	28776.2	28872	28432.8	28609.2
	Stdev	815.808	635.596	500.514	266.334	398.03	119.358	387.242
